# Supplementary material for: Development and Validation of an Individualized Metabolism-Related Prognostic Model for Adult Acute Myeloid Leukemia Patients
Source: Front Oncol. 2022 Jun 17;12:829007. doi: 10.3389/fonc.2022.829007 (PMC9247176; doi:10.3389/fonc.2022.829007)
Supplement: Supplementary file 1 [file Table_1.csv]

Gene.Name	log2(Fold change)	P-value	FDR
A1BG	-2.696561405	6.47E-33	4.25E-32
AARSD1	-2.942203065	6.46E-33	4.25E-32
ABCA8	-3.043372804	4.18E-32	1.60E-31
ABCB6	-2.941691872	6.47E-33	4.25E-32
ABCB8	-2.369295747	6.47E-33	4.25E-32
ABHD16A	-3.115222969	6.46E-33	4.25E-32
ABI2	-2.267638553	6.46E-33	4.25E-32
ABR	2.515954296	9.99E-30	2.40E-29
ABRACL	3.816456103	6.46E-33	4.25E-32
ABRAXAS1	-2.174658659	6.47E-33	4.25E-32
AC005833.1	-2.058160102	1.55E-36	1.39E-34
AC005943.1	-2.270885104	1.33E-35	1.05E-33
AC008764.4	-2.084405602	2.41E-25	4.35E-25
AC009086.2	-2.163595312	1.91E-29	4.44E-29
AC010132.3	-2.549780702	6.35E-33	4.25E-32
AC012184.2	-2.065407111	3.34E-46	8.34E-44
AC012254.2	-2.431201803	3.87E-45	8.95E-43
AC026464.4	-4.161665522	3.54E-44	7.13E-42
AC026464.6	-2.758839176	1.60E-47	4.50E-45
AC074143.1	-2.900101348	6.46E-33	4.25E-32
AC091959.3	-2.219436854	6.32E-33	4.25E-32
AC119396.1	5.148527326	6.46E-33	4.25E-32
ACAD11	-2.178139513	6.47E-33	4.25E-32
ACAP1	2.328738859	4.06E-32	1.60E-31
ACAT2	-3.543836997	6.46E-33	4.25E-32
ACOT7	-2.41837933	8.96E-33	4.65E-32
ACSL3	-2.357804726	6.47E-33	4.25E-32
ACSL5	3.229999294	6.46E-33	4.25E-32
ACSM3	-3.682089318	2.70E-31	8.23E-31
ACSS1	3.608815761	6.46E-33	4.25E-32
ACSS2	-2.339132516	6.46E-33	4.25E-32
ACTR3B	-2.294505791	4.29E-32	1.60E-31
ACTR3C	-2.326481351	6.46E-33	4.25E-32
ACTR6	-2.350115713	6.46E-33	4.25E-32
ACVR2B	-2.030002012	4.29E-32	1.60E-31
ACY1	-4.161322177	6.46E-33	4.25E-32
ACY3	2.907538519	6.65E-29	1.47E-28
ADA	2.289174989	3.54E-30	8.91E-30
ADA2	5.34411775	6.47E-33	4.25E-32
ADAM28	3.215843331	3.46E-32	1.41E-31
ADAMTS14	-3.312336263	1.66E-30	4.41E-30
ADAMTS3	-2.184366475	3.17E-25	5.69E-25
ADAMTSL4	-2.162306934	1.50E-30	4.00E-30
ADAMTSL5	-2.214762946	6.46E-33	4.25E-32
ADD2	-2.88029648	1.08E-28	2.33E-28
ADGRD1	-2.040243826	6.46E-33	4.25E-32
ADGRE1	2.008116311	3.54E-17	5.01E-17
ADGRE5	2.47284564	8.96E-33	4.65E-32
ADGRG1	2.301259588	3.80E-19	5.61E-19
ADGRG5	2.739739436	7.42E-27	1.43E-26
ADGRV1	-3.290385083	6.47E-33	4.25E-32
ADRB2	2.565100106	1.96E-32	8.69E-32
ADSSL1	-2.132529964	6.47E-33	4.25E-32
ADTRP	-3.143879342	6.47E-33	4.25E-32
AFDN	-4.619570267	1.21E-32	5.81E-32
AFF3	2.016245551	1.61E-27	3.23E-27
AGAP1	-2.599391378	3.62E-31	1.05E-30
AGAP2	2.703671248	6.83E-33	4.25E-32
AGAP3	-2.966005521	6.47E-33	4.25E-32
AGAP4	-2.024174924	6.47E-33	4.25E-32
AGO4	2.450558381	6.46E-33	4.25E-32
AGRN	-2.68711065	9.17E-25	1.61E-24
AGTPBP1	2.600121294	7.61E-33	4.31E-32
AHNAK	2.568982259	5.23E-30	1.29E-29
AHR	4.198634451	7.73E-32	2.64E-31
AIDA	-2.231208528	6.46E-33	4.25E-32
AIF1	2.65098212	6.30E-31	1.76E-30
AIFM2	-2.06859011	6.64E-33	4.25E-32
AIG1	-3.823652012	2.37E-32	1.02E-31
AK1	-3.799163154	6.47E-33	4.25E-32
AK4	-3.392450849	6.46E-33	4.25E-32
AK6	-2.309725098	6.46E-33	4.25E-32
AKAP13	3.64325888	6.47E-33	4.25E-32
AKNA	2.633157263	6.46E-33	4.25E-32
AKR1C1	-5.377869769	6.46E-33	4.25E-32
AKR1C2	-4.045660057	6.46E-33	4.25E-32
AL121753.1	2.487316479	7.21E-33	4.26E-32
AL139300.1	-2.489677374	1.23E-40	1.69E-38
AL162231.1	-2.111479268	6.47E-33	4.25E-32
AL662899.2	-2.80430831	6.46E-33	4.25E-32
ALCAM	2.94716597	1.04E-30	2.83E-30
ALDH1A1	-2.737422326	1.76E-22	2.87E-22
ALDH1A2	-6.886814653	6.46E-33	4.25E-32
ALDH1L2	-2.016200331	7.21E-33	4.26E-32
ALDH2	-2.140946636	1.95E-30	5.06E-30
ALDH3B1	2.764773239	5.53E-28	1.14E-27
ALDOA	-4.3078177	5.45E-33	4.25E-32
ALDOC	-5.712485983	6.45E-33	4.25E-32
ALG9	-2.35377726	6.46E-33	4.25E-32
ALKBH2	-2.010823218	6.47E-33	4.25E-32
ALKBH6	-2.601634967	6.46E-33	4.25E-32
ALOX5AP	3.868061189	4.65E-32	1.70E-31
AMACR	-2.053704608	6.46E-33	4.25E-32
AMHR2	-3.811516042	6.43E-33	4.25E-32
AMIGO2	-2.06917851	2.94E-32	1.23E-31
AMN1	-2.089460793	6.47E-33	4.25E-32
ANAPC10	-2.304873714	6.46E-33	4.25E-32
ANAPC11	-3.363309836	6.46E-33	4.25E-32
ANAPC15	-2.775633516	6.46E-33	4.25E-32
ANK1	-2.274612838	6.35E-18	9.12E-18
ANK3	-3.675501202	6.47E-33	4.25E-32
ANKHD1	-3.299163209	6.46E-33	4.25E-32
ANKRD37	-2.87066143	6.46E-33	4.25E-32
ANKRD39	-2.378423262	6.47E-33	4.25E-32
ANKRD44	3.371612825	6.46E-33	4.25E-32
ANKRD9	-2.302673316	5.95E-30	1.46E-29
ANKS6	-2.857060848	6.64E-33	4.25E-32
ANO10	-2.162439816	6.46E-33	4.25E-32
ANPEP	3.008235017	2.17E-27	4.30E-27
ANXA2	-2.751565402	2.77E-31	8.28E-31
AOAH	4.794337136	9.20E-33	4.73E-32
AP000781.2	-3.665620678	6.47E-33	4.25E-32
AP003108.2	-3.303126028	6.47E-33	4.25E-32
AP3S2	-2.047151928	6.46E-33	4.25E-32
APBA2	-2.614592821	1.11E-29	2.63E-29
APBB1IP	5.450970174	6.46E-33	4.25E-32
APIP	-2.369660773	6.46E-33	4.25E-32
APLP1	-2.469874779	1.86E-32	8.30E-32
APMAP	2.620912571	6.46E-33	4.25E-32
APOBEC3B	-2.26176501	4.84E-32	1.76E-31
APOC1	-5.708274711	6.46E-33	4.25E-32
APOE	-4.374117807	3.17E-31	9.32E-31
APOL6	2.537153127	6.47E-33	4.25E-32
APOO	-2.059978894	6.47E-33	4.25E-32
APP	2.8100553	4.43E-10	5.47E-10
APPL1	2.450430011	6.46E-33	4.25E-32
AQP10	-2.446806876	6.22E-33	4.25E-32
ARG2	-3.523028684	6.46E-33	4.25E-32
ARHGAP21	-2.277658701	1.72E-31	5.46E-31
ARHGAP24	-2.044933682	7.18E-31	2.00E-30
ARHGAP30	4.861506737	6.47E-33	4.25E-32
ARHGAP45	2.989205272	6.46E-33	4.25E-32
ARHGAP6	-3.995604635	6.47E-33	4.25E-32
ARHGAP9	2.665667501	6.46E-33	4.25E-32
ARHGDIB	4.01849634	6.42E-33	4.25E-32
ARHGEF12	-2.899829557	6.59E-32	2.29E-31
ARHGEF25	-3.080026992	6.46E-33	4.25E-32
ARHGEF6	2.052985002	6.46E-33	4.25E-32
ARL11	2.091486596	1.72E-31	5.46E-31
ARL15	-2.306744459	3.07E-32	1.27E-31
ARL17A	-2.163912789	6.46E-33	4.25E-32
ARL4A	-2.728081916	4.40E-32	1.63E-31
ARL4C	2.559645663	6.47E-33	4.25E-32
ARL6IP4	-4.838858799	6.46E-33	4.25E-32
ARL6IP5	3.441721313	6.46E-33	4.25E-32
ARMH1	4.653216813	1.96E-32	8.69E-32
ARMH3	3.444575672	6.46E-33	4.25E-32
ARPC4-TTLL3	-4.121058728	6.47E-33	4.25E-32
ARRB2	2.942786993	6.46E-33	4.25E-32
ARRDC5	3.399384443	6.46E-33	4.25E-32
ARSD	3.06541493	1.07E-30	2.90E-30
ARVCF	-2.203124145	5.82E-31	1.64E-30
ASAH2B	-2.634728527	6.39E-33	4.25E-32
ASAP3	-3.249796046	6.46E-33	4.25E-32
ASB3	-2.320489816	6.46E-33	4.25E-32
ASH1L	2.35127541	7.01E-33	4.25E-32
ASIC4	-2.506155557	6.83E-33	4.25E-32
ASNS	-3.373895781	6.46E-33	4.25E-32
ASPH	-2.363097956	6.64E-33	4.25E-32
ATF5	-2.222580154	6.46E-33	4.25E-32
ATG101	-2.319061813	6.46E-33	4.25E-32
ATG16L2	2.616756019	6.46E-33	4.25E-32
ATOX1	-2.297490893	6.46E-33	4.25E-32
ATP10D	2.304612937	7.74E-32	2.64E-31
ATP2B4	2.148081326	4.59E-30	1.14E-29
ATP5IF1	-2.418162375	6.45E-33	4.25E-32
ATP5MC1	-2.770088639	6.46E-33	4.25E-32
ATP5MC3	-4.18961068	6.39E-33	4.25E-32
ATP5ME	-2.962070318	6.45E-33	4.25E-32
ATP5MF	-3.413685311	6.43E-33	4.25E-32
ATP5MF-PTCD1	-2.594449656	6.47E-33	4.25E-32
ATP5MG	-2.004832683	3.74E-32	1.51E-31
ATP5MPL	-2.462670067	6.46E-33	4.25E-32
ATP5PB	-2.093305489	6.39E-33	4.25E-32
ATP5PD	-3.156907353	6.46E-33	4.25E-32
ATP5PF	-2.067823866	1.38E-32	6.48E-32
ATP5PO	-3.452838573	6.44E-33	4.25E-32
ATP6V1G2-DDX39B	-4.250124903	6.77E-34	4.20E-32
ATP8A1	2.908727342	4.18E-32	1.60E-31
ATP8B1	2.310231867	1.42E-32	6.62E-32
ATP8B4	3.79345587	9.24E-30	2.23E-29
AUNIP	-2.005362333	3.11E-32	1.29E-31
AURKA	-2.628504441	6.46E-33	4.25E-32
AURKAIP1	-2.257605013	8.25E-33	4.45E-32
AZI2	-2.469407133	6.46E-33	4.25E-32
AZU1	5.203729367	7.41E-24	1.26E-23
B4GALNT1	-2.837926013	6.41E-33	4.25E-32
B4GALNT4	-3.390347138	6.06E-32	2.14E-31
B4GALT6	2.934585033	9.49E-29	2.06E-28
B9D1	-2.814453133	6.47E-33	4.25E-32
BAALC	2.532533008	1.90E-12	2.45E-12
BAG2	-2.217154467	6.47E-33	4.25E-32
BAG3	-2.76233319	4.59E-31	1.31E-30
BAIAP2	-2.828251943	6.47E-33	4.25E-32
BAIAP2L1	-2.507250196	6.46E-33	4.25E-32
BAMBI	-2.473918146	2.77E-31	8.28E-31
BANK1	2.003191082	1.91E-32	8.48E-32
BASP1	2.782515463	1.51E-23	2.54E-23
BATF2	-2.041081885	2.78E-31	8.28E-31
BBC3	-2.236206103	3.55E-32	1.45E-31
BCAR1	-3.069025495	6.46E-33	4.25E-32
BCAT1	-2.255892175	4.78E-30	1.19E-29
BCAT2	-2.072875868	7.82E-33	4.35E-32
BCL11A	4.038760535	8.96E-33	4.65E-32
BCL2	2.759273407	6.46E-33	4.25E-32
BCL2L12	-3.199722188	6.46E-33	4.25E-32
BCL2L2-PABPN1	-2.509399341	6.46E-33	4.25E-32
BEND7	-2.598804036	6.43E-33	4.25E-32
BET1	-2.460147579	6.47E-33	4.25E-32
BEX3	2.256112596	2.37E-10	2.94E-10
BHLHE40	-2.005275668	5.81E-27	1.13E-26
BIN2	5.188387534	6.46E-33	4.25E-32
BIRC5	-2.33005367	6.46E-33	4.25E-32
BLOC1S5-TXNDC5	-2.561563794	6.02E-33	4.25E-32
BLVRB	-2.580466713	3.11E-30	7.87E-30
BMP2K	-2.44100955	6.83E-33	4.25E-32
BNIP3	-2.898401919	6.46E-33	4.25E-32
BOLA2	-3.193404557	1.60E-47	4.50E-45
BOLA2-SMG1P6	-3.858359225	6.46E-33	4.25E-32
BOLA2B	-4.770825099	6.46E-33	4.25E-32
BOLA3	-4.924450553	6.46E-33	4.25E-32
BRF2	-2.049862811	7.02E-33	4.25E-32
BRIX1	-2.433587298	6.46E-33	4.25E-32
BST1	3.026390214	2.72E-29	6.23E-29
BTBD6	2.849429721	6.47E-33	4.25E-32
BTG2	2.551132205	2.78E-31	8.28E-31
BTNL9	-4.29643057	6.83E-33	4.25E-32
BUB1	-2.533887896	6.46E-33	4.25E-32
BUD23	-2.936879622	6.46E-33	4.25E-32
BUD31	-2.341632278	6.46E-33	4.25E-32
C11orf1	-2.328934546	6.83E-33	4.25E-32
C11orf21	3.125427941	6.48E-29	1.43E-28
C11orf98	-3.587194406	6.46E-33	4.25E-32
C12orf29	-2.206991116	6.46E-33	4.25E-32
C12orf40	-2.345638412	6.46E-33	4.25E-32
C12orf73	-2.035474608	6.46E-33	4.25E-32
C15orf39	2.01682365	1.20E-27	2.42E-27
C15orf40	-2.095831041	6.47E-33	4.25E-32
C15orf41	-2.078563145	6.47E-33	4.25E-32
C16orf54	5.334254834	6.46E-33	4.25E-32
C16orf95	-2.702830239	6.46E-33	4.25E-32
C17orf49	-3.773212048	6.46E-33	4.25E-32
C17orf75	-2.089933613	6.46E-33	4.25E-32
C17orf99	-2.655893803	6.64E-33	4.25E-32
C18orf32	-2.241001834	1.96E-32	8.69E-32
C19orf38	2.569452403	1.62E-26	3.07E-26
C19orf71	2.314868447	7.82E-33	4.35E-32
C1orf100	-2.376654774	6.46E-33	4.25E-32
C1orf109	-2.39339424	6.47E-33	4.25E-32
C1orf131	-2.131202506	6.46E-33	4.25E-32
C1orf159	-2.013718668	9.46E-33	4.83E-32
C1orf162	2.9597605	5.85E-29	1.30E-28
C1orf35	-2.049744546	3.65E-32	1.48E-31
C1QTNF4	3.645863321	2.85E-31	8.48E-31
C22orf39	-2.257595153	6.46E-33	4.25E-32
C2orf88	-2.30643448	2.53E-30	6.45E-30
C3	-2.377612522	2.07E-32	9.09E-32
C3AR1	2.201042687	1.53E-21	2.41E-21
C3orf67	-2.266719922	6.46E-33	4.25E-32
C3orf80	2.031851028	7.32E-09	8.82E-09
C4A	-2.526454859	6.46E-33	4.25E-32
C4B	-2.435805021	6.47E-33	4.25E-32
C4orf33	-2.268401972	6.46E-33	4.25E-32
C5AR1	2.430212312	5.47E-14	7.28E-14
C6orf52	-2.268073921	6.47E-33	4.25E-32
C7orf50	-2.921787588	6.64E-33	4.25E-32
C8orf59	-2.322760734	1.58E-32	7.26E-32
C8orf76	-2.363883147	6.46E-33	4.25E-32
C8orf88	-3.345800259	7.82E-33	4.35E-32
CA11	-2.553379096	4.29E-32	1.60E-31
CA2	3.461378987	9.59E-31	2.62E-30
CA8	-3.543790496	6.46E-33	4.25E-32
CA9	-2.954659498	4.48E-33	4.25E-32
CACYBP	-2.370350296	6.46E-33	4.25E-32
CALB1	-4.88263127	6.46E-33	4.25E-32
CALHM6	3.158815307	8.87E-31	2.43E-30
CAMK1D	2.324074153	2.52E-29	5.78E-29
CAMTA1	-3.941323964	6.46E-33	4.25E-32
CAPN12	-2.096312699	6.47E-33	4.25E-32
CARD16	2.48088126	8.04E-33	4.39E-32
CASP1	3.804239699	6.64E-33	4.25E-32
CASP4	2.696723756	6.47E-33	4.25E-32
CAT	3.022801608	6.46E-33	4.25E-32
CAV2	-4.090217643	6.46E-33	4.25E-32
CAVIN1	-3.280071	2.47E-24	4.28E-24
CBS	-5.602714411	6.46E-33	4.25E-32
CBWD1	-3.068894904	6.46E-33	4.25E-32
CBWD2	-2.484371543	6.46E-33	4.25E-32
CBWD3	-3.922994054	6.47E-33	4.25E-32
CBWD5	-3.322767309	6.46E-33	4.25E-32
CBWD6	-2.375376043	6.47E-33	4.25E-32
CCDC107	-2.020368911	8.26E-33	4.45E-32
CCDC116	-2.195584373	6.47E-33	4.25E-32
CCDC12	-2.061324592	1.72E-32	7.76E-32
CCDC136	-2.675100969	8.86E-31	2.43E-30
CCDC144NL	-2.609387558	1.19E-31	3.89E-31
CCDC200	3.462248219	6.47E-33	4.25E-32
CCDC50	-2.187929752	2.89E-25	5.19E-25
CCDC69	2.067121454	6.83E-33	4.25E-32
CCDC71L	-2.346904693	6.46E-33	4.25E-32
CCDC74A	-2.996123806	6.46E-33	4.25E-32
CCDC74B	-2.145260208	5.96E-33	4.25E-32
CCDC8	-2.52082156	1.96E-30	5.08E-30
CCDC97	2.211440055	6.47E-33	4.25E-32
CCL2	-2.410962968	1.04E-31	3.47E-31
CCL26	-2.554259457	2.37E-34	1.61E-32
CCL5	3.453552543	2.02E-31	6.33E-31
CCNA1	3.365447646	1.93E-25	3.49E-25
CCNB1	-2.758314114	6.46E-33	4.25E-32
CCNB2	-2.05964159	9.72E-33	4.93E-32
CCND1	-2.053526998	1.52E-25	2.76E-25
CCND2	2.563614725	6.60E-25	1.16E-24
CCNI	2.301222741	6.45E-33	4.25E-32
CCNK	-2.49630466	6.46E-33	4.25E-32
CCPG1	-2.20326857	6.47E-33	4.25E-32
CCR1	2.83395321	2.95E-30	7.49E-30
CCR10	-2.070780071	3.65E-32	1.48E-31
CCR2	2.745410981	4.36E-30	1.09E-29
CCT5	-2.239881913	6.45E-33	4.25E-32
CCZ1	-3.217343028	6.47E-33	4.25E-32
CCZ1B	-2.641647732	6.47E-33	4.25E-32
CD14	2.80682322	7.32E-10	9.00E-10
CD180	3.203011968	5.24E-31	1.48E-30
CD1D	2.151334261	2.88E-16	4.00E-16
CD2	2.678958725	1.08E-32	5.34E-32
CD200	2.870258192	4.16E-24	7.14E-24
CD24	-4.518504271	1.75E-30	4.58E-30
CD244	4.461288775	6.47E-33	4.25E-32
CD276	-2.119848191	9.65E-26	1.77E-25
CD300C	2.674775082	5.56E-29	1.24E-28
CD300E	2.438723037	8.41E-20	1.27E-19
CD300LF	4.31304872	7.61E-33	4.31E-32
CD302	3.474637323	6.64E-33	4.25E-32
CD320	-2.153388326	1.50E-30	4.00E-30
CD34	3.631687108	2.85E-11	3.60E-11
CD36	2.905692192	4.43E-19	6.54E-19
CD37	2.851378132	6.46E-33	4.25E-32
CD38	4.853463507	6.47E-33	4.25E-32
CD3D	-2.046723037	1.31E-19	1.96E-19
CD3E	2.293216976	2.63E-31	8.04E-31
CD3EAP	-2.112022243	6.46E-33	4.25E-32
CD4	3.67599993	6.13E-31	1.72E-30
CD44	3.177646093	6.46E-33	4.25E-32
CD48	2.378693668	6.37E-22	1.02E-21
CD59	-2.625529723	4.29E-32	1.60E-31
CD68	-4.47685847	6.46E-33	4.25E-32
CD74	7.576733342	6.42E-33	4.25E-32
CD79A	2.759506443	1.72E-32	7.76E-32
CD79B	2.536199027	9.59E-31	2.62E-30
CD80	-2.221167367	2.44E-32	1.04E-31
CD81	-2.224309006	7.40E-33	4.28E-32
CD84	2.512883182	1.57E-28	3.37E-28
CD86	2.269504899	6.55E-20	9.87E-20
CD93	3.481460536	2.22E-26	4.19E-26
CD96	3.116045824	2.30E-18	3.34E-18
CD99	2.234935738	3.75E-32	1.51E-31
CDA	2.977921799	1.57E-24	2.74E-24
CDC20	-2.316987661	1.07E-31	3.53E-31
CDC25C	-2.615094201	6.47E-33	4.25E-32
CDC26	-2.062245146	6.46E-33	4.25E-32
CDC42BPA	-3.369024598	3.01E-31	8.89E-31
CDC42EP1	-2.788004035	4.64E-28	9.61E-28
CDC45	-2.783807389	6.46E-33	4.25E-32
CDC6	-2.692762521	6.47E-33	4.25E-32
CDCA2	-2.078420409	3.92E-31	1.13E-30
CDCA3	-2.525928056	6.46E-33	4.25E-32
CDCA7L	2.223109155	1.85E-30	4.81E-30
CDCP1	-2.427217244	1.14E-25	2.08E-25
CDIP1	2.83086503	6.47E-33	4.25E-32
CDK1	-2.952580405	6.46E-33	4.25E-32
CDK11A	-2.514980268	6.64E-33	4.25E-32
CDK6	3.098296333	1.03E-32	5.11E-32
CDKN3	-2.335334508	2.19E-32	9.52E-32
CDR2L	-2.247612999	3.85E-32	1.55E-31
CDYL2	2.137934466	3.36E-30	8.48E-30
CEACAM4	3.466602226	8.96E-33	4.65E-32
CEBPA	4.56134898	3.85E-32	1.55E-31
CEBPD	2.442852359	4.06E-21	6.31E-21
CELF2	3.354709501	6.46E-33	4.25E-32
CELSR2	-2.479323782	6.47E-33	4.25E-32
CENPA	-2.635387568	6.83E-33	4.25E-32
CENPH	-2.168294438	6.46E-33	4.25E-32
CENPL	-2.17018682	6.47E-33	4.25E-32
CENPN	-3.197070669	6.46E-33	4.25E-32
CENPS	-2.62237449	6.46E-33	4.25E-32
CEP295NL	2.280415122	6.46E-33	4.25E-32
CEP57L1	-2.241112167	6.47E-33	4.25E-32
CERK	2.229344864	6.46E-33	4.25E-32
CERKL	4.781182846	6.47E-33	4.25E-32
CETN3	-2.804296706	6.46E-33	4.25E-32
CFAP161	-3.197193094	1.46E-30	3.90E-30
CFAP298	-3.01387056	6.46E-33	4.25E-32
CFD	2.670454627	6.59E-19	9.69E-19
CFH	-3.838983982	6.46E-31	1.81E-30
CFP	2.624347105	4.37E-26	8.14E-26
CGAS	2.52346596	7.82E-33	4.35E-32
CHAC1	-2.245562259	8.26E-33	4.45E-32
CHCHD10	-2.773489549	7.94E-32	2.71E-31
CHCHD5	-2.397061713	7.82E-33	4.35E-32
CHCHD6	-2.530533065	6.46E-33	4.25E-32
CHEK1	-2.040479538	6.46E-33	4.25E-32
CHMP4A	-2.410634	6.46E-33	4.25E-32
CHMP4C	-2.397224439	3.51E-33	4.25E-32
CHPF	-2.366953474	1.50E-30	4.00E-30
CHST11	2.1020325	6.46E-33	4.25E-32
CHST13	2.185838303	4.90E-29	1.10E-28
CIB2	-2.877397554	3.96E-32	1.58E-31
CIITA	3.936277308	1.50E-30	4.00E-30
CISD1	-2.735410372	6.46E-33	4.25E-32
CITED2	2.49906772	6.46E-33	4.25E-32
CITED4	2.501475975	8.35E-25	1.47E-24
CKB	-5.435004748	6.46E-33	4.25E-32
CKMT1A	-2.047524885	8.46E-35	6.09E-33
CKMT1B	-2.067816098	8.46E-35	6.09E-33
CKS1B	-3.889401906	6.46E-33	4.25E-32
CLDN12	-2.249421607	6.46E-33	4.25E-32
CLDN7	-2.577374563	6.47E-33	4.25E-32
CLEC11A	3.685919472	1.97E-22	3.20E-22
CLEC12A	5.050877563	6.64E-33	4.25E-32
CLEC18B	-2.061258607	6.46E-33	4.25E-32
CLEC1B	2.13664556	7.82E-33	4.35E-32
CLEC5A	2.45031293	9.01E-30	2.17E-29
CLEC7A	2.396023655	5.46E-22	8.73E-22
CLIC2	-3.083379401	3.71E-31	1.08E-30
CMBL	-2.894462197	6.46E-33	4.25E-32
CMC1	-3.563717975	6.46E-33	4.25E-32
CMC2	-4.67513263	6.46E-33	4.25E-32
CMC4	-3.083124871	2.07E-34	1.41E-32
CMSS1	-2.238248973	6.46E-33	4.25E-32
CMTM6	2.150408763	6.83E-33	4.25E-32
CMTM7	3.653147523	4.18E-32	1.60E-31
CNBD2	-2.227984406	6.47E-33	4.25E-32
CNKSR3	-2.323461535	4.29E-32	1.60E-31
CNN1	-2.381104882	6.41E-33	4.25E-32
CNPY3	3.348025554	6.46E-33	4.25E-32
COA1	-2.700895177	6.46E-33	4.25E-32
COA6	-2.199843172	6.47E-33	4.25E-32
COCH	-2.639808346	2.27E-29	5.24E-29
COL24A1	2.407229765	3.28E-30	8.27E-30
COLGALT2	-2.702119567	4.53E-32	1.66E-31
COMMD3-BMI1	-4.291197002	2.93E-33	4.25E-32
COMMD4	-2.663347862	6.46E-33	4.25E-32
COQ3	-2.202469645	6.46E-33	4.25E-32
CORO1A	3.619141043	6.46E-33	4.25E-32
COX17	-2.088161067	1.67E-32	7.59E-32
COX20	-3.563075294	6.46E-33	4.25E-32
COX4I1	-2.262145579	6.44E-33	4.25E-32
COX6A1	-2.473239131	6.45E-33	4.25E-32
COX6C	-2.890120667	6.46E-33	4.25E-32
COX7B	-2.029011581	8.95E-33	4.65E-32
CPA3	5.259012191	4.35E-31	1.25E-30
CPEB1	-2.802457546	6.46E-33	4.25E-32
CPED1	-5.671510159	6.46E-33	4.25E-32
CPLANE1	2.118855392	6.47E-33	4.25E-32
CPNE7	-2.225028841	4.31E-20	6.52E-20
CPS1	-2.145027951	6.59E-33	4.25E-32
CPT1A	3.178194348	6.46E-33	4.25E-32
CPT1C	-2.549836409	6.47E-33	4.25E-32
CPVL	2.054563751	4.68E-14	6.24E-14
CPXM1	4.995247705	4.29E-32	1.60E-31
CPZ	-3.060935662	1.28E-33	4.25E-32
CR1L	-3.542232902	4.29E-32	1.60E-31
CRADD	-2.432254304	8.04E-33	4.39E-32
CREB3L1	-3.394841579	6.46E-33	4.25E-32
CREM	-3.534226695	6.46E-33	4.25E-32
CRYAB	-2.262844129	6.43E-33	4.25E-32
CRYBG1	3.690056538	6.64E-33	4.25E-32
CSAG1	-4.857958115	1.66E-44	3.51E-42
CSAG2	-2.690717637	1.38E-37	1.39E-35
CSAG3	-3.383204604	1.38E-37	1.39E-35
CSF1R	4.683251057	7.21E-33	4.26E-32
CSF2RA	3.649429621	8.26E-33	4.45E-32
CSF2RB	3.758940326	1.04E-31	3.44E-31
CSF3R	5.25701825	6.46E-33	4.25E-32
CSGALNACT2	2.891569907	6.46E-33	4.25E-32
CSMD1	-2.818777338	6.46E-33	4.25E-32
CSNK2B	-3.072170488	6.41E-33	4.25E-32
CST7	5.813139145	6.46E-33	4.25E-32
CSTA	2.832851654	9.53E-20	1.43E-19
CT45A10	-4.057209109	5.27E-37	4.93E-35
CT45A2	-2.267024543	1.60E-47	4.50E-45
CT55	-4.286299608	2.37E-34	1.61E-32
CTAG2	-3.294227897	9.57E-36	7.82E-34
CTCFL	-5.366016742	6.18E-33	4.25E-32
CTH	-3.134786832	6.47E-33	4.25E-32
CTNNAL1	-2.05020007	3.28E-32	1.35E-31
CTSG	5.801322197	1.63E-31	5.20E-31
CTSH	-3.077479942	6.64E-33	4.25E-32
CTSL	-4.363618659	2.77E-31	8.28E-31
CTSO	3.109037675	6.47E-33	4.25E-32
CTSS	2.913624798	6.46E-33	4.25E-32
CTSW	5.741070026	6.46E-33	4.25E-32
CTTN	-4.981844465	6.46E-33	4.25E-32
CTU2	-2.232887677	6.46E-33	4.25E-32
CTXN1	-2.961890255	6.47E-33	4.25E-32
CX3CR1	3.59362228	3.55E-32	1.45E-31
CXCL11	-2.381213803	3.51E-33	4.25E-32
CXCR4	6.728423885	6.46E-33	4.25E-32
CXorf21	4.644852207	6.64E-33	4.25E-32
CYB5A	-2.960460887	6.46E-33	4.25E-32
CYB5R2	-2.771632741	6.46E-33	4.25E-32
CYBB	4.34409547	2.81E-24	4.85E-24
CYCS	-2.580301984	6.46E-33	4.25E-32
CYFIP2	2.253199894	9.34E-31	2.56E-30
CYP26A1	-2.109138184	6.18E-33	4.25E-32
CYP51A1	-5.094169776	6.46E-33	4.25E-32
CYREN	-2.042816124	6.46E-33	4.25E-32
CYSLTR1	2.461597279	1.25E-31	4.08E-31
CYSTM1	-3.297935941	6.46E-33	4.25E-32
CYTH4	2.630818213	1.53E-24	2.68E-24
CYTIP	3.063504226	7.21E-33	4.26E-32
CYTL1	4.743978459	7.92E-30	1.92E-29
DBF4	-2.412643542	6.47E-33	4.25E-32
DBN1	-2.328521058	1.36E-29	3.20E-29
DBNDD1	-2.618900186	6.46E-33	4.25E-32
DBNDD2	-4.005384354	6.47E-33	4.25E-32
DCAF13	-2.08410195	6.46E-33	4.25E-32
DCAF4L2	-2.827103198	4.92E-38	5.15E-36
DCHS2	-2.437365277	5.49E-33	4.25E-32
DDIT4	-2.954173716	1.17E-25	2.13E-25
DDR1	-3.246233458	6.46E-33	4.25E-32
DDT	-3.070525308	6.46E-33	4.25E-32
DDX17	2.60762543	6.63E-33	4.25E-32
DDX47	-2.233071677	6.47E-33	4.25E-32
DDX58	2.232182617	6.46E-33	4.25E-32
DENND1C	2.971245991	4.41E-32	1.63E-31
DENND2D	2.75023394	6.47E-33	4.25E-32
DENND3	3.522755202	6.46E-33	4.25E-32
DEPTOR	3.484128354	6.47E-33	4.25E-32
DES	-3.514693452	6.50E-33	4.25E-32
DEUP1	-2.246373733	6.39E-33	4.25E-32
DGCR6	-2.145819613	7.01E-33	4.25E-32
DGKG	2.168924956	9.08E-32	3.05E-31
DHCR24	-2.189348617	2.12E-25	3.83E-25
DHCR7	-3.691300623	6.46E-33	4.25E-32
DHDH	-2.102731139	6.32E-33	4.25E-32
DHFR	-2.067372202	6.46E-33	4.25E-32
DHRS11	-2.795767564	6.47E-33	4.25E-32
DHRS2	-4.028819699	4.61E-33	4.25E-32
DHRS3	-2.250431556	2.41E-22	3.89E-22
DIABLO	-3.757225766	6.46E-33	4.25E-32
DIAPH2	2.68296021	1.42E-30	3.81E-30
DIRAS3	-3.756907533	4.35E-33	4.25E-32
DLG3	-2.215321045	6.47E-33	4.25E-32
DLK1	-5.456356156	7.51E-32	2.58E-31
DLX1	-2.634137706	6.60E-33	4.25E-32
DMBX1	-2.442009625	1.72E-33	4.25E-32
DMC1	-2.119431646	6.64E-33	4.25E-32
DMD	-2.749875838	6.46E-33	4.25E-32
DMKN	-2.157668609	6.46E-33	4.25E-32
DMPK	-2.592623966	3.46E-32	1.41E-31
DMWD	-2.52895181	6.95E-32	2.40E-31
DNAAF3	-3.624198564	6.46E-33	4.25E-32
DNAH1	2.789634914	1.08E-32	5.34E-32
DNAH14	-4.642632714	6.46E-33	4.25E-32
DNAJB5	-2.120581657	6.47E-33	4.25E-32
DNAJB6	-2.043876497	7.01E-33	4.25E-32
DNAJC12	-3.204280872	2.71E-32	1.14E-31
DNAJC17	-2.064988846	6.46E-33	4.25E-32
DNAJC19	-2.342296675	6.46E-33	4.25E-32
DNAJC25-GNG10	-2.824249689	5.90E-43	1.05E-40
DNAJC6	-3.021843644	1.08E-29	2.56E-29
DNLZ	-2.153224383	6.47E-33	4.25E-32
DNPH1	-2.914745265	9.20E-33	4.73E-32
DNTT	2.709075926	4.12E-19	6.08E-19
DOCK10	2.680731693	2.80E-30	7.13E-30
DOCK5	3.949313487	2.31E-31	7.14E-31
DOCK6	-2.547257932	2.34E-30	5.99E-30
DOCK9	-2.53402223	2.94E-32	1.23E-31
DOK3	2.274908665	6.46E-33	4.25E-32
DOP1B	2.110818611	6.47E-33	4.25E-32
DPEP2	2.378116431	4.24E-31	1.22E-30
DPH6	-2.551262323	6.46E-33	4.25E-32
DPY30	-2.171628228	6.46E-33	4.25E-32
DPYD	3.134977511	1.77E-31	5.60E-31
DPYSL2	2.069254267	2.94E-15	4.01E-15
DRAM1	2.055085959	4.84E-30	1.20E-29
DSG2	-3.568537516	7.70E-29	1.69E-28
DTWD1	-2.264798668	6.47E-33	4.25E-32
DTX3L	2.43487138	6.64E-33	4.25E-32
DUS4L	-2.353420601	6.46E-33	4.25E-32
DUSP1	5.554980674	6.46E-33	4.25E-32
DUSP13	-3.650294197	5.49E-33	4.25E-32
DUSP2	3.373903867	6.47E-33	4.25E-32
DUSP6	4.526859861	7.14E-32	2.46E-31
DUSP9	-2.474037916	4.61E-33	4.25E-32
DYNC2LI1	-2.139670382	6.47E-33	4.25E-32
E2F6	-2.005061781	6.46E-33	4.25E-32
EAF2	2.588547023	3.02E-32	1.26E-31
EBLN2	2.288354859	6.47E-33	4.25E-32
EBNA1BP2	-2.035960965	6.46E-33	4.25E-32
EBP	-3.031787269	6.46E-33	4.25E-32
ECE2	-2.239717484	6.47E-33	4.25E-32
ECHDC3	-2.022121082	2.86E-29	6.54E-29
ECI1	-2.543262555	6.46E-33	4.25E-32
ECI2	-2.7265009	6.46E-33	4.25E-32
ECM1	-2.463066713	1.08E-24	1.89E-24
EDARADD	-2.407077196	4.06E-32	1.60E-31
EED	-2.055537709	6.46E-33	4.25E-32
EEF1A1	-2.56031108	3.68E-33	4.25E-32
EEF1A2	-3.772748975	4.24E-31	1.22E-30
EEF1D	-2.992232755	6.46E-33	4.25E-32
EEF1E1	-2.478937314	2.44E-32	1.04E-31
EEF1G	-8.514627361	6.41E-33	4.25E-32
EFCAB10	-2.70786356	6.46E-33	4.25E-32
EFCAB11	-2.484978227	6.46E-33	4.25E-32
EFHD1	-2.422636296	6.46E-33	4.25E-32
EFHD2	2.18107743	3.75E-32	1.51E-31
EFNA3	-2.176874447	4.29E-32	1.60E-31
EGFL8	-2.008474418	6.64E-33	4.25E-32
EGLN3	-3.86984358	6.46E-33	4.25E-32
EGR1	2.36167685	1.66E-20	2.55E-20
EHD2	-2.035903263	7.94E-17	1.12E-16
EIF2S1	-2.259915535	6.46E-33	4.25E-32
EIF3C	-5.370110004	6.46E-33	4.25E-32
EIF3CL	-4.327499678	6.46E-33	4.25E-32
EIF3M	-2.693192631	6.44E-33	4.25E-32
EIF4A1	-2.245420344	6.42E-33	4.25E-32
EIF4E	-3.611095816	6.46E-33	4.25E-32
EIF5A2	-2.675152398	6.47E-33	4.25E-32
ELANE	6.187357837	7.17E-29	1.58E-28
ELF1	2.603199744	6.46E-33	4.25E-32
ELK3	2.168295855	7.02E-33	4.25E-32
ELMO1	3.001513536	6.47E-33	4.25E-32
ELOC	-2.758633833	6.46E-33	4.25E-32
ELOF1	-2.540461016	6.47E-33	4.25E-32
ELOVL6	-2.907071167	2.37E-31	7.31E-31
ELOVL7	-2.027865556	2.78E-27	5.47E-27
EMB	6.512234663	6.46E-33	4.25E-32
EMC6	-2.784023409	6.64E-33	4.25E-32
EMILIN2	3.897092618	1.82E-31	5.74E-31
EML2	-2.226438697	6.46E-33	4.25E-32
ENG	3.117614782	6.41E-32	2.24E-31
ENO2	-3.07023013	4.29E-32	1.60E-31
ENPP3	-3.088796577	4.18E-32	1.60E-31
ENY2	-2.694597359	6.46E-33	4.25E-32
EP300	2.575541468	6.46E-33	4.25E-32
EPAS1	-2.211771015	8.12E-30	1.97E-29
EPB41L5	-2.296412941	6.47E-33	4.25E-32
EPCAM	-3.922014857	9.20E-33	4.73E-32
EPDR1	3.349222847	6.64E-33	4.25E-32
EPHB4	-2.486067947	5.61E-32	1.99E-31
EPHX2	-3.763500982	6.64E-33	4.25E-32
EPN1	-2.151186669	7.61E-33	4.31E-32
EPN2	-2.177623688	6.47E-33	4.25E-32
EPS8L1	-2.398486105	1.21E-32	5.81E-32
EPS8L2	-2.278642184	6.64E-33	4.25E-32
ERAP2	2.792996606	4.91E-32	1.77E-31
ERG	3.886128645	1.71E-30	4.52E-30
ERICH2	-2.303502895	5.34E-36	4.53E-34
ERLIN1	2.231113102	1.67E-32	7.59E-32
ERP27	2.02760797	6.47E-33	4.25E-32
ESRRB	-4.046149198	6.46E-33	4.25E-32
ESS2	-2.201380628	4.29E-32	1.60E-31
ETFA	-2.507816042	6.46E-33	4.25E-32
ETFB	-3.614388259	6.46E-33	4.25E-32
ETS1	2.439131866	7.61E-33	4.31E-32
ETS2	2.394756345	4.65E-32	1.70E-31
ETV1	-3.1827646	5.75E-33	4.25E-32
ETV4	-3.970014839	6.46E-33	4.25E-32
ETV5	-2.208944224	8.57E-29	1.87E-28
ETV6	4.363736614	6.46E-33	4.25E-32
EVI2A	4.41757172	6.47E-33	4.25E-32
EVI2B	4.662450002	6.46E-33	4.25E-32
EXO1	-2.313482954	6.47E-33	4.25E-32
EXOSC7	-2.712451342	6.46E-33	4.25E-32
F12	-2.20122156	3.45E-30	8.69E-30
F13A1	4.410390039	6.08E-32	2.14E-31
F2RL3	-2.423058651	4.29E-32	1.60E-31
F8A1	2.218105479	1.81E-32	8.11E-32
FAAH	2.075954258	9.48E-27	1.82E-26
FAAP20	-3.414849606	6.47E-33	4.25E-32
FADS1	-3.866610552	6.46E-33	4.25E-32
FADS3	-3.930436843	6.46E-33	4.25E-32
FAF1	-2.511196169	6.46E-33	4.25E-32
FAH	-2.295254932	6.47E-33	4.25E-32
FAHD2A	-2.175167707	6.46E-33	4.25E-32
FAHD2B	-2.807422723	6.46E-33	4.25E-32
FAM107B	2.675582552	3.52E-31	1.03E-30
FAM114A1	-2.353068069	6.64E-33	4.25E-32
FAM118A	-2.469618568	6.83E-33	4.25E-32
FAM156A	-2.986682767	6.47E-33	4.25E-32
FAM162A	-2.831125124	6.46E-33	4.25E-32
FAM173A	-2.184412206	7.94E-32	2.71E-31
FAM177A1	-2.20897472	6.46E-33	4.25E-32
FAM178B	-6.955025848	6.45E-33	4.25E-32
FAM184A	-2.408394456	6.46E-33	4.25E-32
FAM204A	-2.118072875	6.47E-33	4.25E-32
FAM227B	-2.104037849	6.46E-33	4.25E-32
FAM241B	-2.964413231	6.22E-33	4.25E-32
FAM72A	-3.750541435	6.47E-33	4.25E-32
FAM72B	-3.411607477	6.47E-33	4.25E-32
FAM72C	-3.527027659	6.46E-33	4.25E-32
FAM72D	-3.211652314	6.47E-33	4.25E-32
FAM83A	-4.80165678	6.47E-33	4.25E-32
FAM83D	-2.337068863	1.08E-29	2.56E-29
FAM89A	-2.107760908	1.02E-26	1.96E-26
FAS	2.040746817	1.91E-32	8.48E-32
FASN	-2.139571615	1.42E-32	6.62E-32
FAT1	-2.611652014	2.56E-32	1.09E-31
FBP1	2.447304365	3.17E-25	5.69E-25
FBXL13	-3.172044972	6.46E-33	4.25E-32
FBXL16	-2.029063025	5.18E-32	1.85E-31
FBXO17	-3.366568201	6.46E-33	4.25E-32
FBXO27	-2.171783526	6.35E-33	4.25E-32
FBXO5	-2.266397044	6.47E-33	4.25E-32
FCAR	2.457830773	8.45E-28	1.72E-27
FCER1A	3.856677025	2.56E-31	7.86E-31
FCER1G	4.990348195	6.46E-33	4.25E-32
FCGR2A	-2.76475383	9.56E-28	1.94E-27
FCGR2B	-3.306378192	6.46E-33	4.25E-32
FCGR3A	2.126080942	4.78E-20	7.23E-20
FCGRT	2.244409328	1.21E-18	1.77E-18
FCHSD2	2.45580472	6.46E-33	4.25E-32
FCMR	2.806564631	7.82E-33	4.35E-32
FCN1	4.241827001	4.10E-29	9.25E-29
FCRLB	-2.136163997	6.47E-33	4.25E-32
FDFT1	-2.628638689	6.40E-33	4.25E-32
FDPS	-3.034604677	6.43E-33	4.25E-32
FDX2	-3.145885562	6.47E-33	4.25E-32
FDXR	-2.668707395	7.61E-33	4.31E-32
FES	4.628331942	6.46E-33	4.25E-32
FEZ1	-2.775793178	6.46E-33	4.25E-32
FGD3	3.441009678	6.47E-33	4.25E-32
FGF11	-2.59058556	6.46E-33	4.25E-32
FGF13	-4.463475552	6.42E-33	4.25E-32
FGF2	-2.316684277	6.46E-33	4.25E-32
FGFR1OP	-2.038471678	6.46E-33	4.25E-32
FGFR3	-3.178150082	6.64E-33	4.25E-32
FGFR4	-3.157255023	6.47E-33	4.25E-32
FGGY	-2.644475083	6.47E-33	4.25E-32
FGL2	3.880914038	1.72E-32	7.76E-32
FGR	4.324072413	1.36E-29	3.20E-29
FHL2	-3.485732889	4.24E-31	1.22E-30
FKBP9	-2.678701619	3.96E-32	1.58E-31
FLI1	4.498096455	6.46E-33	4.25E-32
FLNC	-4.27018881	6.46E-33	4.25E-32
FLT3	6.883124445	6.46E-33	4.25E-32
FMR1NB	-2.329383455	1.06E-35	8.47E-34
FN1	-3.9365397	1.75E-30	4.58E-30
FN3K	-2.190842766	4.09E-28	8.50E-28
FNBP1	3.239818027	6.46E-33	4.25E-32
FNDC4	-2.118393025	5.20E-33	4.25E-32
FOS	6.317343076	6.45E-33	4.25E-32
FOSB	6.12841337	6.46E-33	4.25E-32
FOSL2	4.125001439	6.47E-33	4.25E-32
FOXA3	-2.17829132	5.83E-33	4.25E-32
FOXH1	-2.433855254	6.47E-33	4.25E-32
FOXL2	-2.383544799	2.93E-33	4.25E-32
FOXL2NB	-2.495771111	3.79E-33	4.25E-32
FOXN3	2.777966723	6.47E-33	4.25E-32
FP565260.1	-2.716038301	6.47E-33	4.25E-32
FRY	2.596006472	2.63E-31	8.04E-31
FTH1	-3.87755847	5.86E-33	4.25E-32
FUNDC2	-3.838646355	6.46E-33	4.25E-32
FUT1	-2.261710861	2.93E-31	8.68E-31
FUT4	2.568861927	2.78E-31	8.28E-31
FUT7	2.043774834	4.59E-30	1.14E-29
FYB1	2.359559014	1.26E-29	2.97E-29
FZD4	-2.305306197	6.46E-33	4.25E-32
G0S2	-2.714558314	3.34E-21	5.21E-21
GAA	2.195070091	1.71E-25	3.10E-25
GABARAP	-2.553340452	6.46E-33	4.25E-32
GABRE	-5.200147974	6.98E-29	1.54E-28
GABRG3	-2.470054065	9.04E-34	4.25E-32
GAD1	-3.143894287	2.70E-31	8.23E-31
GADD45A	-2.151858953	2.70E-31	8.23E-31
GAGE1	-7.149724118	4.86E-37	4.57E-35
GAGE10	-2.573558433	2.04E-32	8.96E-32
GAGE12B	-6.269046704	1.60E-47	4.50E-45
GAGE13	-5.743897287	1.60E-47	4.50E-45
GAGE2A	-5.841241109	1.07E-46	2.80E-44
GAGE2E	-3.671256582	1.60E-47	4.50E-45
GAL	-4.426753602	6.13E-33	4.25E-32
GALE	-3.563853493	6.46E-33	4.25E-32
GALNT12	-3.574644393	6.46E-33	4.25E-32
GALNT5	-3.591695394	6.35E-33	4.25E-32
GAPT	4.856876356	9.46E-33	4.83E-32
GAS7	3.658760154	2.37E-32	1.02E-31
GAS8	-2.348303662	6.64E-33	4.25E-32
GATA1	-3.22649397	2.92E-27	5.74E-27
GATB	-2.17050712	6.47E-33	4.25E-32
GATD3B	-3.644821907	6.46E-33	4.25E-32
GBP3	2.076534057	7.82E-33	4.35E-32
GBP4	2.560997044	1.45E-25	2.63E-25
GCA	2.906526159	4.18E-32	1.60E-31
GCAT	-2.092849188	5.32E-32	1.90E-31
GCHFR	-3.119380837	6.47E-33	4.25E-32
GCLM	-2.755936577	4.29E-32	1.60E-31
GCNT1	2.825269994	7.82E-33	4.35E-32
GCSAML	2.480302401	1.47E-23	2.48E-23
GCSH	-4.016856206	6.46E-33	4.25E-32
GDA	-3.225815821	5.40E-33	4.25E-32
GDF15	-4.389351135	6.83E-33	4.25E-32
GET4	-3.888754936	6.46E-33	4.25E-32
GFI1	3.214822731	2.67E-28	5.64E-28
GIMAP2	2.392451188	6.83E-33	4.25E-32
GIMAP4	2.805770836	8.19E-31	2.26E-30
GIMAP6	2.790665923	4.36E-30	1.09E-29
GIMAP7	2.934319067	4.91E-32	1.77E-31
GIPC1	-2.453006609	7.82E-33	4.35E-32
GIPR	-3.291468083	4.29E-32	1.60E-31
GLB1L2	-2.781018643	1.08E-32	5.34E-32
GLIPR1	3.560823731	9.72E-33	4.93E-32
GLIPR2	2.84220938	2.95E-30	7.49E-30
GLRX2	-2.117021751	6.46E-33	4.25E-32
GLRX3	-2.057492329	6.46E-33	4.25E-32
GMIP	2.614472556	6.46E-33	4.25E-32
GMNN	-2.275314259	6.46E-33	4.25E-32
GMPR	-2.599572415	6.82E-29	1.50E-28
GNA11	-2.139871168	1.72E-32	7.76E-32
GNA13	2.044025265	6.46E-33	4.25E-32
GNA15	5.070488901	6.46E-33	4.25E-32
GNAI2	2.267643962	6.46E-33	4.25E-32
GNAQ	3.204585769	6.46E-33	4.25E-32
GNB1L	-2.53667501	1.05E-32	5.22E-32
GNG10	-2.154177153	6.47E-33	4.25E-32
GNG2	2.645345463	6.77E-32	2.35E-31
GNG7	2.079762693	2.46E-30	6.30E-30
GNL1	-2.153546467	6.47E-33	4.25E-32
GNL3L	2.109217226	6.47E-33	4.25E-32
GNLY	2.158310557	8.16E-26	1.50E-25
GOLGA2	-2.207703506	6.46E-33	4.25E-32
GOLGA6L9	-2.361194154	6.46E-33	4.25E-32
GOLGA8A	-2.122579028	2.47E-21	3.86E-21
GOLGA8B	-2.241376951	2.56E-24	4.43E-24
GOSR2	-2.593039793	6.46E-33	4.25E-32
GOT1	-2.439872661	6.46E-33	4.25E-32
GPI	-2.281672337	6.61E-33	4.25E-32
GPR141	2.805599813	2.50E-32	1.07E-31
GPR158	-2.122465095	4.40E-34	2.84E-32
GPR174	3.322685839	6.95E-32	2.40E-31
GPR18	2.42399017	6.47E-33	4.25E-32
GPR183	2.81269858	2.59E-30	6.61E-30
GPR27	2.741242562	6.60E-25	1.16E-24
GPR89A	-2.417062931	6.46E-33	4.25E-32
GPR89B	-2.051472813	6.46E-33	4.25E-32
GPRC5C	-2.586131094	1.42E-32	6.62E-32
GPSM3	2.109776493	4.18E-32	1.60E-31
GPX1	7.120678484	6.46E-33	4.25E-32
GPX7	3.947112496	6.47E-33	4.25E-32
GRAP2	-2.674439224	2.78E-31	8.28E-31
GRB7	-2.163915026	5.67E-33	4.25E-32
GRHL1	-2.24802024	6.47E-33	4.25E-32
GRID1	-2.219593369	7.35E-33	4.28E-32
GRIK5	2.267733516	4.78E-22	7.66E-22
GRIN2D	-2.476075726	1.80E-30	4.70E-30
GRK2	2.349807465	6.46E-33	4.25E-32
GRN	2.437468813	1.23E-25	2.23E-25
GRTP1	-2.01085599	2.05E-30	5.31E-30
GSAP	2.323441476	1.11E-32	5.46E-32
GSDME	-2.060629852	4.29E-32	1.60E-31
GSTM3	-2.181179531	3.61E-29	8.18E-29
GSTM4	-2.391529841	6.46E-33	4.25E-32
GSTZ1	-2.15374747	6.47E-33	4.25E-32
GTF2A2	-2.191468396	7.61E-33	4.31E-32
GTF2H2	-3.521874892	6.46E-33	4.25E-32
GTF2H2C	-3.618860877	6.47E-33	4.25E-32
GTF2H4	-3.362438058	6.46E-33	4.25E-32
GTF2IRD1	-2.619456963	6.47E-33	4.25E-32
GTF2IRD2	-2.077749414	9.99E-33	5.02E-32
GTPBP10	-2.469201811	6.46E-33	4.25E-32
GTSF1	-3.836517575	6.46E-33	4.25E-32
GUCY1A1	3.617934574	7.46E-28	1.52E-27
GUCY1B1	2.419912025	3.07E-27	6.02E-27
GUK1	-2.265380718	7.01E-33	4.25E-32
GULP1	-2.891097831	4.86E-33	4.25E-32
GYPA	-3.388001694	1.97E-27	3.92E-27
GYPB	-4.024151973	2.72E-32	1.14E-31
GYPE	-2.780428278	3.80E-29	8.59E-29
GZMA	2.577455893	9.98E-33	5.02E-32
H1F0	4.053539683	2.46E-30	6.30E-30
H2BFS	-4.501262201	6.11E-34	3.84E-32
H2BFS	-4.501262201	6.11E-34	3.84E-32
H3F3A	-2.665878959	6.45E-33	4.25E-32
HAAO	2.545388454	1.81E-32	8.11E-32
HACD4	4.407755049	6.46E-33	4.25E-32
HAGHL	-2.458443965	6.59E-32	2.29E-31
HAL	2.560438956	1.57E-27	3.16E-27
HAND2	-2.219622927	7.18E-35	5.27E-33
HAT1	-2.195902443	6.46E-33	4.25E-32
HAUS7	-3.41156394	6.47E-33	4.25E-32
HAUS8	-2.781666603	6.46E-33	4.25E-32
HAVCR2	2.420522918	5.27E-27	1.02E-26
HBA1	-6.21590106	3.81E-31	1.10E-30
HBB	5.090965514	1.81E-23	3.03E-23
HBE1	-8.99608992	4.75E-33	4.25E-32
HBG1	-8.890528217	5.28E-33	4.25E-32
HBG2	-11.65499591	3.90E-33	4.25E-32
HBQ1	-3.376063629	7.53E-32	2.58E-31
HBS1L	-2.776036122	6.46E-33	4.25E-32
HBZ	-7.93051374	1.34E-34	9.34E-33
HCK	3.659967612	1.46E-28	3.13E-28
HCST	3.520743851	5.46E-32	1.94E-31
HDAC2	-2.42749044	6.46E-33	4.25E-32
HDDC2	-4.352114086	6.46E-33	4.25E-32
HDDC3	-2.186136371	6.64E-33	4.25E-32
HDGFL3	-2.96966512	6.64E-33	4.25E-32
HEATR5B	2.265320683	6.46E-33	4.25E-32
HECA	2.522298328	6.46E-33	4.25E-32
HENMT1	3.834713956	7.61E-33	4.31E-32
HEPH	-4.576875252	6.42E-33	4.25E-32
HES1	-3.214950687	4.29E-32	1.60E-31
HES6	-3.067618269	2.07E-31	6.48E-31
HEY1	-2.83010767	3.51E-33	4.25E-32
HGF	3.425407175	3.81E-31	1.10E-30
HGSNAT	2.309960533	6.46E-33	4.25E-32
HIC2	-2.044815926	6.46E-33	4.25E-32
HIF1A	2.13221445	7.61E-33	4.31E-32
HIGD1A	-2.139766554	4.41E-32	1.63E-31
HINT2	-2.150550811	6.64E-33	4.25E-32
HIPK3	2.846007889	6.46E-33	4.25E-32
HIRA	-2.268722194	6.46E-33	4.25E-32
HIST1H1C	-4.363515382	4.25E-32	1.60E-31
HIST1H2AE	-2.02659578	2.12E-21	3.33E-21
HIST1H2AG	-2.789878957	4.29E-32	1.60E-31
HIST1H2AI	-3.55934539	4.53E-32	1.66E-31
HIST1H2BC	-2.535652606	7.28E-28	1.49E-27
HIST1H2BJ	-4.02069153	6.82E-33	4.25E-32
HIST1H2BK	-2.385800251	3.24E-31	9.53E-31
HIST1H2BN	-2.967354299	6.46E-33	4.25E-32
HIST1H2BO	-2.812966872	9.10E-31	2.50E-30
HIST1H3B	-2.56457935	3.71E-31	1.08E-30
HIST1H3H	-3.141674596	4.41E-32	1.63E-31
HIST1H4H	-2.396547407	1.25E-30	3.37E-30
HIST1H4J	-3.508377027	6.29E-33	4.25E-32
HIST2H2AA3	-6.047394783	4.61E-33	4.25E-32
HIST2H2AA4	-4.760140396	1.45E-31	4.68E-31
HIST2H3A	-2.029093771	4.37E-32	1.63E-31
HIST2H4A	-4.413428013	6.46E-33	4.25E-32
HIST2H4B	-3.097688198	5.30E-33	4.25E-32
HIST3H2A	-4.386232715	5.10E-31	1.45E-30
HJV	-2.212374399	6.46E-33	4.25E-32
HK3	2.743267179	2.21E-18	3.21E-18
HLA-A	7.072278533	6.46E-33	4.25E-32
HLA-B	7.206911593	6.44E-33	4.25E-32
HLA-C	6.076334559	6.46E-33	4.25E-32
HLA-DMA	4.566619583	2.57E-32	1.09E-31
HLA-DMB	3.229380537	9.85E-31	2.69E-30
HLA-DOA	2.415463609	6.01E-29	1.34E-28
HLA-DPA1	4.291133456	8.57E-29	1.87E-28
HLA-DPB1	4.818416142	2.44E-32	1.04E-31
HLA-DQA1	2.765607579	2.80E-30	7.13E-30
HLA-DQA2	2.097717978	1.65E-23	2.77E-23
HLA-DQB1	3.894905393	2.31E-31	7.14E-31
HLA-DRA	8.119125443	6.43E-33	4.25E-32
HLA-DRB1	6.897091883	6.46E-33	4.25E-32
HLA-DRB5	5.703023679	9.46E-33	4.83E-32
HLA-E	3.912416276	6.46E-33	4.25E-32
HMBS	-2.426768201	2.10E-28	4.46E-28
HMGB3	-2.352356299	1.63E-31	5.20E-31
HMGCR	-2.241490564	6.46E-33	4.25E-32
HMGCS1	-3.907150184	6.46E-33	4.25E-32
HMMR	-2.314779296	6.64E-31	1.85E-30
HMOX1	2.006381509	4.12E-19	6.09E-19
HMX3	-2.595874204	1.97E-33	4.25E-32
HNRNPA1P48	-2.30568649	1.05E-32	5.22E-32
HNRNPLL	-2.856461609	3.19E-32	1.32E-31
HNRNPUL2-BSCL2	-3.688375171	6.46E-33	4.25E-32
HOMER1	-2.646598881	8.26E-33	4.45E-32
HOXA10	2.194607683	1.74E-19	2.59E-19
HOXA5	2.864738871	1.54E-16	2.16E-16
HOXA6	2.348935252	2.39E-16	3.33E-16
HOXA9	3.158221367	6.47E-18	9.29E-18
HOXB2	-2.001102662	9.23E-18	1.32E-17
HOXB7	-2.399232686	7.82E-28	1.60E-27
HOXB8	-2.462873808	5.82E-26	1.08E-25
HOXB9	-4.805678322	9.03E-30	2.17E-29
HOXC9	-2.521722929	3.92E-34	2.54E-32
HRC	-3.734784666	4.21E-33	4.25E-32
HRH2	3.595291851	1.77E-31	5.60E-31
HS3ST3A1	-2.242333053	6.32E-33	4.25E-32
HSBP1	-2.282531283	6.46E-33	4.25E-32
HSD11B1	2.901882757	1.96E-18	2.85E-18
HSD17B7	-3.082748639	6.47E-33	4.25E-32
HSD3B7	-2.73900854	4.53E-32	1.66E-31
HSF4	-2.602641519	5.32E-32	1.90E-31
HSH2D	5.164911275	6.46E-33	4.25E-32
HSPA1A	-2.443838049	7.82E-33	4.35E-32
HSPA1B	-3.318540778	5.32E-32	1.90E-31
HSPA4L	-2.828868647	6.46E-33	4.25E-32
HSPB1	-2.266829463	2.21E-31	6.89E-31
HSPB3	-2.038101886	1.30E-41	1.99E-39
HSPE1	-2.18338374	6.46E-33	4.25E-32
HSPE1-MOB4	-2.599236078	5.61E-34	3.54E-32
HTATIP2	-2.096247416	9.46E-33	4.83E-32
HTD2	-2.021211486	6.46E-33	4.25E-32
ICA1	-2.421364874	1.38E-32	6.48E-32
ICAM4	-4.681300514	1.60E-47	4.50E-45
ICAM5	-3.715961469	5.04E-32	1.81E-31
ID1	-3.63383069	1.85E-30	4.81E-30
ID3	-3.833490893	7.01E-33	4.25E-32
IDI1	-2.072629659	6.46E-33	4.25E-32
IER3	-2.196806139	1.03E-24	1.81E-24
IFFO1	3.341470373	6.47E-33	4.25E-32
IFI16	3.086704451	6.47E-33	4.25E-32
IFI27L1	-2.124874544	6.47E-33	4.25E-32
IFI30	-3.736302457	1.24E-32	5.94E-32
IFI44	3.896007165	7.21E-33	4.26E-32
IFITM1	-3.650743325	6.21E-32	2.18E-31
IGF1	-2.978347185	5.90E-33	4.25E-32
IGF2BP1	-4.33159806	5.58E-33	4.25E-32
IGF2BP3	-3.885359612	6.47E-33	4.25E-32
IGFBP4	-3.246687445	5.00E-28	1.03E-27
IGFBP7	4.623990489	3.75E-32	1.51E-31
IGLL1	4.901839955	4.35E-31	1.25E-30
IGLL5	2.538093794	1.42E-28	3.05E-28
IGSF3	-2.511942447	6.46E-33	4.25E-32
IGSF6	2.757633076	9.72E-33	4.93E-32
IKBKE	2.15218336	1.09E-31	3.61E-31
IKBKG	-3.012845164	6.46E-33	4.25E-32
IKZF1	2.005512953	6.46E-33	4.25E-32
IL17RA	2.839008292	2.22E-29	5.11E-29
IL1B	3.527934598	9.99E-33	5.02E-32
IL23A	-2.147787673	9.99E-33	5.02E-32
IL23R	-3.416279672	6.41E-33	4.25E-32
IL2RG	2.142857335	2.60E-28	5.50E-28
IL3RA	5.418096895	6.46E-33	4.25E-32
IL6R	4.130821405	6.46E-33	4.25E-32
IL7R	2.467347689	1.15E-31	3.79E-31
ILK	-3.138575381	6.46E-33	4.25E-32
IMMP1L	-2.568927286	6.46E-33	4.25E-32
IMMP2L	-2.842849244	6.47E-33	4.25E-32
INAFM2	2.036458009	9.72E-33	4.93E-32
INHBE	-2.684549796	6.47E-33	4.25E-32
INO80B-WBP1	-2.426860578	1.42E-31	4.59E-31
INO80C	-2.223947861	7.21E-33	4.26E-32
INO80D	2.182946013	6.47E-33	4.25E-32
INPP5D	4.109723344	6.46E-33	4.25E-32
INPP5J	-2.27147371	3.00E-31	8.89E-31
INSIG1	-2.766812276	6.46E-33	4.25E-32
INSR	2.487423601	4.84E-31	1.38E-30
IPO4	-2.610933864	6.47E-33	4.25E-32
IPP	-2.247554555	6.46E-33	4.25E-32
IPPK	-2.005077343	6.47E-33	4.25E-32
IQCN	2.422077458	8.48E-33	4.51E-32
IQGAP2	2.033439833	1.59E-29	3.71E-29
IRAK3	5.361823873	3.46E-32	1.41E-31
IRF2BP2	2.05765194	6.46E-33	4.25E-32
IRF5	4.241493907	6.47E-33	4.25E-32
IRF8	3.475006001	1.55E-31	4.96E-31
IRS2	2.433817344	1.17E-29	2.76E-29
ISL2	-2.705122558	6.13E-33	4.25E-32
ISOC2	-2.777343767	7.21E-33	4.26E-32
ISY1-RAB43	-2.472977631	3.47E-34	2.29E-32
ISYNA1	-2.595103717	1.27E-32	6.07E-32
ITGA4	5.529240298	6.46E-33	4.25E-32
ITGA6	3.634140846	6.83E-33	4.25E-32
ITGA9	2.445871445	2.68E-24	4.63E-24
ITGAL	4.987766146	6.47E-33	4.25E-32
ITGAM	2.033216694	5.09E-20	7.70E-20
ITGAX	2.730333111	1.29E-23	2.17E-23
ITGB2	4.245757235	3.85E-32	1.55E-31
ITGB3BP	-2.024977018	6.47E-33	4.25E-32
ITGB5	-3.073045115	8.04E-33	4.39E-32
ITM2C	2.179491058	1.72E-24	3.00E-24
ITPKA	-2.801788684	8.04E-33	4.39E-32
ITPKB	3.63025422	6.47E-33	4.25E-32
ITPR2	2.581027001	4.07E-32	1.60E-31
IVD	2.696619025	6.46E-33	4.25E-32
JAG2	-3.258980497	6.46E-33	4.25E-32
JAK3	4.379952251	6.47E-33	4.25E-32
JCHAIN	4.934509603	7.61E-33	4.31E-32
JPT1	-2.248880005	6.46E-33	4.25E-32
JUNB	3.540606952	7.40E-33	4.28E-32
JUND	2.460437501	7.60E-33	4.31E-32
KALRN	-2.149662632	6.46E-33	4.25E-32
KAZALD1	-2.212652485	4.40E-32	1.63E-31
KAZN	-2.278897625	1.81E-32	8.11E-32
KBTBD11	3.065502354	9.84E-32	3.28E-31
KBTBD3	-2.126517602	6.46E-33	4.25E-32
KCNA3	2.463702647	7.82E-33	4.35E-32
KCNAB2	3.241358882	6.46E-33	4.25E-32
KCNH2	-4.332901188	9.46E-33	4.83E-32
KCNK1	-2.661584122	6.57E-31	1.84E-30
KCNK17	2.452443875	1.10E-28	2.39E-28
KCNMB3	-2.517718567	6.46E-33	4.25E-32
KCTD12	2.714199866	1.83E-16	2.56E-16
KCTD7	-2.087851814	4.41E-32	1.63E-31
KIAA0930	2.098661928	2.05E-30	5.31E-30
KIAA1147	3.647454576	6.47E-33	4.25E-32
KIAA1324L	-4.103493447	6.46E-33	4.25E-32
KIAA2026	2.081058653	6.46E-33	4.25E-32
KIF21A	-2.950929623	6.47E-33	4.25E-32
KIF2C	-2.566414204	6.46E-33	4.25E-32
KIF5A	-2.814470969	4.29E-32	1.60E-31
KIFC3	-3.616627489	6.47E-33	4.25E-32
KISS1R	-2.743621294	6.47E-33	4.25E-32
KIT	3.3200051	2.92E-27	5.74E-27
KLF1	-2.010949769	1.29E-17	1.84E-17
KLF13	2.60582862	7.01E-33	4.25E-32
KLF2	5.109023703	6.46E-33	4.25E-32
KLF4	2.576270633	4.38E-19	6.47E-19
KLF6	3.699285164	6.46E-33	4.25E-32
KLF7	2.136185153	7.82E-33	4.35E-32
KLHL17	-2.086455821	1.02E-29	2.46E-29
KLHL6	2.062620307	6.47E-33	4.25E-32
KLHL7	-2.27974205	6.47E-33	4.25E-32
KLHL9	3.502995544	6.47E-33	4.25E-32
KLK1	-3.641762119	1.17E-32	5.70E-32
KLK13	-2.388746732	3.29E-36	2.88E-34
KLRB1	2.087069951	6.46E-33	4.25E-32
KMT5A	-2.195821283	6.46E-33	4.25E-32
KNOP1	-2.420563251	6.46E-33	4.25E-32
KRCC1	2.532950373	7.61E-33	4.31E-32
KREMEN1	-2.612705861	1.60E-47	4.50E-45
KRT10	-2.495853889	7.41E-33	4.28E-32
KRT18	-4.853914492	6.45E-33	4.25E-32
KRT19	-6.03981601	1.16E-34	8.14E-33
KRT8	-6.474812107	6.43E-33	4.25E-32
KRTCAP2	-3.571994023	6.46E-33	4.25E-32
LAIR1	4.376312296	6.46E-33	4.25E-32
LAMA5	-3.294239715	7.52E-30	1.83E-29
LAMB1	-2.601867577	6.47E-33	4.25E-32
LAPTM4B	-2.5429851	4.98E-21	7.72E-21
LAPTM5	3.427854288	6.44E-33	4.25E-32
LAT2	4.139736835	7.18E-31	2.00E-30
LATS2	2.48707061	6.46E-33	4.25E-32
LAX1	2.073767395	1.63E-32	7.42E-32
LCP1	2.454888454	6.59E-30	1.61E-29
LDHA	-2.634798157	6.43E-33	4.25E-32
LDLR	-2.208466499	9.25E-29	2.01E-28
LEPR	-2.490266449	4.36E-30	1.09E-29
LGALS9	2.074843646	2.63E-25	4.73E-25
LGR4	-2.131043958	6.78E-30	1.66E-29
LHX6	-2.051310801	1.52E-25	2.76E-25
LILRA1	2.758756513	1.97E-28	4.20E-28
LILRA5	2.190708379	9.23E-18	1.32E-17
LILRB1	2.065906164	2.61E-28	5.50E-28
LILRB2	2.90891992	3.42E-23	5.69E-23
LIMD2	2.787996845	6.47E-33	4.25E-32
LIN28B	-3.289885057	1.31E-39	1.62E-37
LINGO1	-2.758236567	6.26E-33	4.25E-32
LINGO3	2.950334057	4.53E-32	1.66E-31
LIPA	4.002688963	6.47E-33	4.25E-32
LIPG	-2.11935701	6.46E-33	4.25E-32
LMNA	-2.53924803	4.69E-23	7.76E-23
LPAR6	2.402939512	1.09E-31	3.61E-31
LPIN3	-2.604318901	2.92E-31	8.68E-31
LPO	2.242568255	4.92E-17	6.94E-17
LPP	2.342275496	6.47E-33	4.25E-32
LPXN	3.135980193	6.46E-33	4.25E-32
LRCH2	-2.001863566	8.46E-35	6.09E-33
LRP12	-2.51550234	7.02E-33	4.25E-32
LRP3	2.310782209	1.17E-27	2.36E-27
LRRC25	2.090163476	6.39E-14	8.49E-14
LRRC42	-2.043799858	6.47E-33	4.25E-32
LRRC61	-3.171344831	6.64E-33	4.25E-32
LRRC8E	-2.149442782	6.47E-33	4.25E-32
LRRK1	2.587326956	8.16E-32	2.77E-31
LSM12	-2.362279699	6.47E-33	4.25E-32
LSM4	-2.523496211	6.45E-33	4.25E-32
LSM5	-3.141850738	6.46E-33	4.25E-32
LSM6	-2.051208585	3.75E-32	1.51E-31
LSM8	-2.255501532	6.46E-33	4.25E-32
LSP1	3.409684301	7.00E-29	1.54E-28
LSR	-3.281474681	7.01E-33	4.25E-32
LST1	2.197288752	1.08E-21	1.71E-21
LTB4R	2.365283639	4.18E-32	1.60E-31
LTBP4	-2.828473063	1.59E-31	5.08E-31
LVRN	-2.692897878	6.47E-33	4.25E-32
LXN	3.369871662	6.46E-33	4.25E-32
LY75	2.438596873	6.46E-33	4.25E-32
LY86	3.582228127	1.06E-27	2.14E-27
LYRM4	-2.608922372	6.47E-33	4.25E-32
LYST	3.254702063	7.21E-33	4.26E-32
LYZ	5.547673173	3.69E-31	1.07E-30
MAD2L1	-3.121261593	6.46E-33	4.25E-32
MAD2L2	-2.890148959	6.46E-33	4.25E-32
MAFB	2.365918664	3.00E-21	4.68E-21
MAG	-2.44488664	5.83E-33	4.25E-32
MAGEA1	-4.454781923	1.93E-40	2.58E-38
MAGEA12	-4.765869162	1.66E-44	3.51E-42
MAGEA2	-4.212606716	3.59E-37	3.43E-35
MAGEA2B	-3.146237147	4.86E-37	4.57E-35
MAGEA3	-5.4167784	2.63E-37	2.56E-35
MAGEA6	-5.098638876	7.29E-39	8.13E-37
MAGEA8	-2.029377957	6.43E-33	4.25E-32
MAGEA9B	-2.937095183	7.37E-44	1.43E-41
MAGEB1	-4.077640595	3.01E-43	5.65E-41
MAGEB17	-2.071535423	5.50E-34	3.48E-32
MAGEB2	-5.037548134	3.43E-38	3.64E-36
MAGEC1	-3.990871417	1.66E-44	3.51E-42
MAGEC2	-5.00168455	5.89E-43	1.05E-40
MAGI1	-3.922418881	6.39E-33	4.25E-32
MAGOHB	-2.124630613	6.46E-33	4.25E-32
MALSU1	-3.16046552	6.46E-33	4.25E-32
MAMDC2	2.348724264	4.73E-17	6.68E-17
MAML3	3.105307583	6.47E-33	4.25E-32
MAN2B1	2.358408212	6.46E-33	4.25E-32
MAP1B	-2.897834632	6.47E-33	4.25E-32
MAP2K3	2.229205089	6.46E-33	4.25E-32
MAP3K1	2.562757228	6.64E-33	4.25E-32
MAP4K1	3.299394517	6.46E-33	4.25E-32
MAPK15	-2.749062101	6.46E-33	4.25E-32
MAPKAPK3	2.050335489	6.46E-33	4.25E-32
MAPRE3	-3.477862458	6.46E-33	4.25E-32
MAST1	-2.708339413	8.72E-33	4.58E-32
MATR3	-3.477639504	6.46E-33	4.25E-32
MATR3	-3.477639504	6.46E-33	4.25E-32
MAVS	2.829819867	6.46E-33	4.25E-32
MBD5	-2.027016003	6.83E-33	4.25E-32
MBNL3	2.52450982	7.21E-33	4.26E-32
MBOAT2	-2.281624204	2.17E-27	4.30E-27
MCL1	2.571497	7.19E-33	4.26E-32
MCRIP2	-2.314559918	8.04E-33	4.39E-32
MCTP2	3.107771337	6.47E-31	1.81E-30
MDFIC	3.090456488	8.19E-31	2.26E-30
MDK	-4.068124404	6.46E-33	4.25E-32
MDM4	2.358153532	6.46E-33	4.25E-32
MDP1	-2.043589024	6.47E-33	4.25E-32
ME1	-2.408883629	8.36E-26	1.54E-25
MECOM	-2.169732625	3.49E-25	6.23E-25
MEF2D	2.847791321	6.46E-33	4.25E-32
MEGF6	3.21832165	1.86E-31	5.88E-31
MEIOB	-4.93838568	4.73E-33	4.25E-32
MEIS2	-3.496627233	3.11E-32	1.29E-31
MEST	2.856508146	7.25E-21	1.12E-20
METRN	-2.463285962	9.72E-33	4.93E-32
METTL5	-2.741454219	6.46E-33	4.25E-32
MFGE8	-3.467931303	6.48E-29	1.43E-28
MFNG	4.567542111	6.46E-33	4.25E-32
MFSD1	2.040970903	6.46E-33	4.25E-32
MGAT2	-2.533259994	6.47E-33	4.25E-32
MGLL	2.230561198	4.36E-24	7.47E-24
MGST3	-2.76172574	6.47E-33	4.25E-32
MIA2	-2.039344894	6.46E-33	4.25E-32
MIF	-2.725086837	1.21E-32	5.81E-32
MINDY4	-2.499364097	4.29E-32	1.60E-31
MIPOL1	-2.446778828	6.39E-33	4.25E-32
MIS18BP1	2.05015084	6.46E-33	4.25E-32
MKRN3	-2.572485536	3.21E-31	9.44E-31
MLC1	3.890438126	1.75E-30	4.58E-30
MLF1	-4.05002262	6.47E-33	4.25E-32
MLXIPL	-2.397806043	3.96E-32	1.58E-31
MMAB	-3.237717747	6.46E-33	4.25E-32
MME	-2.819538224	1.71E-30	4.52E-30
MMP17	-2.269051729	2.28E-27	4.51E-27
MMRN1	2.816474032	6.27E-26	1.16E-25
MNAT1	-2.501496104	6.46E-33	4.25E-32
MND1	-2.161660868	1.05E-32	5.22E-32
MNDA	5.373280399	4.13E-31	1.19E-30
MOB3A	2.620707796	6.46E-33	4.25E-32
MOCOS	-2.410385361	4.29E-32	1.60E-31
MOCS1	-2.504745665	6.44E-33	4.25E-32
MOCS2	-2.361333701	6.46E-33	4.25E-32
MORN2	-2.012289543	1.43E-31	4.61E-31
MORN4	-2.774746517	6.46E-33	4.25E-32
MPC2	-2.194018738	6.46E-33	4.25E-32
MPDZ	-2.117186977	1.99E-31	6.25E-31
MPEG1	4.777616958	1.24E-32	5.94E-32
MPL	3.061837213	1.58E-32	7.26E-32
MPO	7.88366045	2.76E-31	8.28E-31
MPP1	-2.020987765	6.43E-33	4.25E-32
MRAP2	-3.370398078	8.32E-34	4.25E-32
MRPL12	-2.502660553	7.41E-33	4.28E-32
MRPL13	-2.539377711	6.46E-33	4.25E-32
MRPL2	-3.065471484	6.46E-33	4.25E-32
MRPL21	-2.957771578	6.46E-33	4.25E-32
MRPL22	-3.147788211	6.46E-33	4.25E-32
MRPL23	-2.863534411	7.01E-33	4.25E-32
MRPL35	-2.156968844	6.46E-33	4.25E-32
MRPL36	-2.383770348	7.41E-33	4.28E-32
MRPL38	-2.584347454	6.46E-33	4.25E-32
MRPL40	-2.412866799	6.46E-33	4.25E-32
MRPL42	-2.763236554	6.46E-33	4.25E-32
MRPL46	-3.098593396	6.46E-33	4.25E-32
MRPL48	-2.208421072	6.47E-33	4.25E-32
MRPL52	-3.127628716	6.46E-33	4.25E-32
MRPL53	-2.255660815	6.47E-33	4.25E-32
MRPL55	-2.254968757	4.53E-32	1.66E-31
MRPS11	-2.025435479	6.64E-33	4.25E-32
MRPS12	-2.000036473	8.96E-33	4.65E-32
MRPS18C	-3.107029033	6.46E-33	4.25E-32
MRPS22	-2.638132627	6.46E-33	4.25E-32
MRPS23	-2.782494599	6.46E-33	4.25E-32
MRPS24	-4.884442373	6.46E-33	4.25E-32
MRPS28	-2.563325229	6.46E-33	4.25E-32
MRPS33	-3.586607877	6.46E-33	4.25E-32
MRTFA	2.17401013	6.46E-33	4.25E-32
MS4A4E	3.0127379	3.06E-21	4.78E-21
MS4A6A	2.142687637	0.000000109	0.000000129
MS4A7	3.214202976	1.58E-32	7.26E-32
MSH5-SAPCD1	-3.026728378	6.47E-33	4.25E-32
MSL2	2.016568454	6.46E-33	4.25E-32
MSMO1	-2.949968095	6.46E-33	4.25E-32
MSRB3	4.295686803	5.92E-32	2.09E-31
MSTO1	-2.515445857	6.46E-33	4.25E-32
MT-ATP8	-2.051555322	4.94E-33	4.25E-32
MT-CYB	2.721849194	5.75E-33	4.25E-32
MT-ND1	2.396306155	5.52E-33	4.25E-32
MT-ND5	2.964981479	4.21E-33	4.25E-32
MT-ND6	2.518958344	5.88E-33	4.25E-32
MT1G	-2.446840858	2.77E-28	5.84E-28
MT1X	-3.347272583	7.82E-33	4.35E-32
MT2A	-2.063208784	2.87E-24	4.96E-24
MTA3	-2.553864414	6.46E-33	4.25E-32
MTAP	2.074949854	7.61E-33	4.31E-32
MTCL1	-2.143374037	1.66E-30	4.41E-30
MTCP1	-3.173267381	6.46E-33	4.25E-32
MTFP1	-3.023407041	6.46E-33	4.25E-32
MTFR2	-2.192509365	6.47E-33	4.25E-32
MTHFS	-3.041197459	6.46E-33	4.25E-32
MTLN	-3.081468614	6.47E-33	4.25E-32
MTRNR2L1	2.484589868	6.46E-33	4.25E-32
MTRNR2L12	3.078002865	6.64E-33	4.25E-32
MUC1	-2.193756929	1.91E-31	6.02E-31
MUC19	-2.411950678	7.21E-33	4.26E-32
MVB12B	2.018806316	3.25E-31	9.55E-31
MVD	-4.308509545	6.46E-33	4.25E-32
MVK	-3.341726926	6.47E-33	4.25E-32
MVP	2.136514523	1.51E-31	4.84E-31
MXRA7	-2.714063536	7.21E-33	4.26E-32
MXRA8	-2.247649768	9.21E-33	4.73E-32
MYADM	2.741216166	4.29E-32	1.60E-31
MYCBP2	2.008985141	8.48E-33	4.51E-32
MYCL	-2.361455913	1.71E-30	4.52E-30
MYCN	2.616673185	1.90E-30	4.94E-30
MYD88	2.149797799	6.46E-33	4.25E-32
MYEOV	-4.53735872	6.22E-33	4.25E-32
MYH10	-2.293647035	1.05E-28	2.28E-28
MYH9	3.335389398	6.46E-33	4.25E-32
MYL4	-5.032672598	9.32E-32	3.13E-31
MYL6B	-2.10261481	6.47E-33	4.25E-32
MYLK3	-2.29088146	6.46E-33	4.25E-32
MYO15B	3.644675113	6.47E-33	4.25E-32
MYO16	-2.041761807	4.29E-32	1.60E-31
MYO1D	-3.516345737	2.64E-32	1.12E-31
MYO1F	2.956800483	4.29E-32	1.60E-31
MYO1G	4.187375121	6.46E-33	4.25E-32
MYO5A	2.602093846	4.07E-32	1.60E-31
MYO6	-2.090096327	4.29E-32	1.60E-31
MYRF	-2.417644968	1.20E-25	2.18E-25
MZB1	3.341534357	2.56E-31	7.86E-31
MZT2A	-3.333991866	6.46E-33	4.25E-32
MZT2B	-2.576480248	8.03E-33	4.39E-32
N4BP2L1	3.208968684	6.47E-33	4.25E-32
NAA10	-3.264653831	6.46E-33	4.25E-32
NAA11	-3.73055973	6.39E-33	4.25E-32
NACA	-2.436289713	6.40E-33	4.25E-32
NAE1	-2.057107384	6.46E-33	4.25E-32
NAMPT	-2.401906393	3.57E-25	6.37E-25
NAP1L1	-2.005766919	6.44E-33	4.25E-32
NARF	-2.993387526	6.45E-33	4.25E-32
NAT14	-2.15850517	6.95E-32	2.40E-31
NBPF1	-2.486002243	6.46E-33	4.25E-32
NBPF4	-2.064248622	3.47E-34	2.29E-32
NBPF6	-2.170250887	1.06E-35	8.47E-34
NCALD	-2.0403277	4.29E-32	1.60E-31
NCAM2	-3.613133266	7.77E-33	4.35E-32
NCF2	3.659262497	2.81E-28	5.92E-28
NCF4	4.890425672	6.46E-33	4.25E-32
NCKAP1	-4.99824041	6.47E-33	4.25E-32
NCS1	-2.613869926	1.12E-31	3.70E-31
NDC80	-2.374351215	8.26E-33	4.45E-32
NDFIP2	-3.209972658	4.65E-32	1.70E-31
NDRG2	-3.249234069	6.47E-33	4.25E-32
NDUFA11	-4.192343762	6.46E-33	4.25E-32
NDUFA13	-3.943781365	6.46E-33	4.25E-32
NDUFA3	-2.246306312	1.21E-32	5.81E-32
NDUFA5	-3.752695323	6.46E-33	4.25E-32
NDUFA7	-4.031309466	6.47E-33	4.25E-32
NDUFA9	-3.354814797	6.46E-33	4.25E-32
NDUFAB1	-2.055605713	6.46E-33	4.25E-32
NDUFAF2	-2.030710792	7.61E-33	4.31E-32
NDUFAF4	-2.505771103	6.83E-33	4.25E-32
NDUFAF5	-2.297902998	9.99E-33	5.02E-32
NDUFB1	-2.451532178	6.46E-33	4.25E-32
NDUFB2	-3.363898417	6.46E-33	4.25E-32
NDUFB5	-2.417226345	6.46E-33	4.25E-32
NDUFB8	-2.054627605	6.46E-33	4.25E-32
NDUFC2	-3.318202178	6.46E-33	4.25E-32
NDUFS7	-3.959880709	6.46E-33	4.25E-32
NDUFS8	-2.558227111	8.03E-33	4.39E-32
NDUFV2	-3.732187156	6.46E-33	4.25E-32
NEBL	-2.434599844	6.46E-33	4.25E-32
NECAB3	-2.20058192	8.48E-33	4.51E-32
NECTIN1	2.010787493	1.72E-24	3.00E-24
NEDD4L	-2.988650866	6.46E-33	4.25E-32
NEDD8	-2.084478551	6.46E-33	4.25E-32
NEK2	-2.964927837	6.46E-33	4.25E-32
NES	-2.665972454	6.46E-33	4.25E-32
NEU1	-2.054440869	6.46E-33	4.25E-32
NEURL1B	2.421434761	8.57E-29	1.87E-28
NFAM1	3.191494594	1.98E-25	3.57E-25
NFE4	-4.000961803	7.82E-33	4.35E-32
NFKBIA	2.55200835	6.46E-33	4.25E-32
NFKBIZ	3.371752494	4.29E-32	1.60E-31
NGRN	-2.583665493	6.46E-33	4.25E-32
NHEJ1	-2.189367698	6.47E-33	4.25E-32
NHSL2	2.35212577	1.87E-27	3.74E-27
NID1	2.065774789	1.37E-17	1.95E-17
NIN	2.61670358	6.47E-33	4.25E-32
NIPAL2	3.235617131	1.59E-31	5.08E-31
NKG7	4.841459808	8.03E-33	4.39E-32
NLRC3	3.196142292	6.46E-33	4.25E-32
NLRC5	3.579974213	6.83E-33	4.25E-32
NLRP2	-2.448962171	9.20E-26	1.69E-25
NLRP3	3.53228022	6.47E-33	4.25E-32
NME1	-3.423244375	6.46E-33	4.25E-32
NME1-NME2	-4.194581469	6.46E-33	4.25E-32
NME2	-4.697986765	6.39E-33	4.25E-32
NME7	-2.086935408	6.46E-33	4.25E-32
NME8	2.095271866	4.24E-31	1.22E-30
NMU	-7.064223538	5.56E-33	4.25E-32
NNMT	-2.32574623	1.05E-29	2.52E-29
NOG	2.03935351	2.43E-31	7.49E-31
NOMO2	-2.748664363	6.47E-33	4.25E-32
NOMO3	-2.444495126	6.47E-33	4.25E-32
NOS3	-4.250281051	6.46E-33	4.25E-32
NOSTRIN	-3.46263883	6.47E-33	4.25E-32
NOTCH2	3.712086065	9.20E-33	4.73E-32
NOTCH2NLA	-2.116895071	6.47E-33	4.25E-32
NOTUM	-2.594768026	6.64E-33	4.25E-32
NPAS1	-2.009939699	6.47E-33	4.25E-32
NPIPA1	-3.418251923	6.47E-33	4.25E-32
NPIPA3	-2.236718246	6.47E-33	4.25E-32
NPIPA8	-3.485088896	3.51E-33	4.25E-32
NPIPB12	-3.469823192	6.47E-33	4.25E-32
NPIPB3	-2.436615233	6.47E-33	4.25E-32
NPIPB4	-2.131052709	6.47E-33	4.25E-32
NPIPB5	-3.586661605	6.47E-33	4.25E-32
NPM1	-2.258691213	6.44E-33	4.25E-32
NPR3	2.762786411	9.31E-11	1.16E-10
NQO1	-4.259012893	6.46E-33	4.25E-32
NQO2	-3.293337959	6.46E-33	4.25E-32
NR2F2	-3.405856703	6.18E-33	4.25E-32
NR4A2	2.017428572	4.62E-18	6.67E-18
NREP	3.949221242	6.47E-33	4.25E-32
NRROS	3.382461235	6.46E-33	4.25E-32
NT5C3B	-2.758127467	6.46E-33	4.25E-32
NT5DC2	-2.030220271	5.01E-24	8.57E-24
NTMT1	-3.196663455	6.46E-33	4.25E-32
NTNG2	2.508637365	5.97E-21	9.26E-21
NTPCR	-3.113858556	6.46E-33	4.25E-32
NTRK1	-2.810716355	7.71E-30	1.87E-29
NUDCD2	-2.504243011	6.46E-33	4.25E-32
NUDT12	-2.231162906	6.47E-33	4.25E-32
NUDT22	-2.169386848	7.41E-33	4.28E-32
NUDT4	-3.402480109	6.46E-33	4.25E-32
NUDT4B	-3.96939011	5.34E-36	4.53E-34
NUDT6	-2.114975242	6.47E-33	4.25E-32
NUF2	-2.451381143	8.26E-33	4.45E-32
NUP37	-2.624950049	6.46E-33	4.25E-32
NUP62CL	-3.478661672	4.26E-32	1.60E-31
NUPR1	-2.024175714	6.46E-33	4.25E-32
NXF2	-2.096518925	5.44E-40	7.03E-38
NXF2B	-2.180336992	2.30E-41	3.44E-39
OARD1	-2.224794996	6.46E-33	4.25E-32
OAS2	3.235728006	8.49E-33	4.51E-32
ODF3B	2.022457358	3.35E-26	6.27E-26
OGFOD2	-3.054848563	6.47E-33	4.25E-32
OGFRL1	3.332650058	8.48E-33	4.51E-32
OGT	2.042883788	7.97E-31	2.20E-30
OLA1	-2.412842984	6.46E-33	4.25E-32
OPLAH	-3.520111292	7.41E-33	4.28E-32
OR2B6	-2.144567132	2.70E-31	8.23E-31
OR51B4	-3.54162308	3.65E-33	4.25E-32
OR51B5	-5.441403946	5.90E-33	4.25E-32
ORAI1	2.114375906	6.24E-32	2.19E-31
ORC4	-2.144527469	6.46E-33	4.25E-32
ORC6	-2.160998152	6.47E-33	4.25E-32
OSBPL6	-2.565698571	4.29E-32	1.60E-31
OSCAR	3.248800557	5.58E-22	8.92E-22
OSGIN1	-3.123313144	6.47E-33	4.25E-32
OSM	2.317768967	6.64E-31	1.85E-30
OSR2	-2.132773232	6.35E-33	4.25E-32
OTUD7B	-2.209619811	1.50E-32	6.94E-32
OTULINL	2.618274797	5.13E-28	1.06E-27
OTX1	-2.062506881	6.46E-33	4.25E-32
OVCA2	-2.68644881	1.60E-47	4.50E-45
OXER1	2.19685699	2.37E-32	1.02E-31
P2RX1	2.463889159	2.70E-31	8.23E-31
P2RX7	2.024243386	4.33E-27	8.44E-27
P2RY13	2.68991744	2.27E-29	5.24E-29
P2RY2	2.621943708	1.62E-30	4.30E-30
P2RY8	5.341286642	6.46E-33	4.25E-32
P3H3	-2.351648902	2.85E-31	8.48E-31
P4HA2	-3.787688638	6.47E-33	4.25E-32
PACSIN3	-2.071171481	6.46E-33	4.25E-32
PADI4	3.365678283	9.08E-32	3.05E-31
PAG1	3.1797847	1.54E-32	7.10E-32
PAGE1	-4.462586805	1.09E-38	1.19E-36
PAGE2B	-2.613054654	4.07E-33	4.25E-32
PAGE5	-6.422930081	3.28E-36	2.88E-34
PAK1	2.50668904	2.19E-31	6.80E-31
PALM3	-2.181081297	6.46E-33	4.25E-32
PALMD	-2.014951045	6.44E-33	4.25E-32
PAN3	2.900159688	6.46E-33	4.25E-32
PAQR3	-2.26767558	6.47E-33	4.25E-32
PARD3	-2.059887972	1.95E-30	5.06E-30
PARP10	2.241908122	7.21E-33	4.26E-32
PARP15	2.875961312	1.63E-32	7.42E-32
PARP4	2.60243478	6.46E-33	4.25E-32
PARP8	3.632345956	1.24E-32	5.94E-32
PARVG	4.583043344	6.46E-33	4.25E-32
PASD1	-2.412113233	1.38E-37	1.39E-35
PATZ1	2.007869909	6.46E-33	4.25E-32
PAX6	-2.523402103	6.46E-33	4.25E-32
PBK	-3.901309094	6.46E-33	4.25E-32
PBX3	2.507312587	9.67E-22	1.53E-21
PBXIP1	2.414043226	6.46E-33	4.25E-32
PC	-2.089565527	4.13E-31	1.19E-30
PCCB	-2.385424191	6.46E-33	4.25E-32
PCED1A	2.133742893	6.46E-33	4.25E-32
PCGF2	-3.033347128	7.01E-33	4.25E-32
PCLAF	-2.302017362	1.14E-32	5.58E-32
PCNX1	2.440393613	6.47E-33	4.25E-32
PCOLCE	-3.194073546	6.47E-33	4.25E-32
PCSK6	-3.103143074	4.29E-32	1.60E-31
PCSK9	-4.7089279	6.02E-33	4.25E-32
PCTP	-2.138282612	6.46E-33	4.25E-32
PCYT2	-2.671724257	6.64E-33	4.25E-32
PDCD2	-2.53373552	6.46E-33	4.25E-32
PDCD2L	-2.493227547	6.46E-33	4.25E-32
PDCD5	-2.168701001	6.46E-33	4.25E-32
PDCD6	-2.556971249	6.46E-33	4.25E-32
PDE11A	-2.311142796	6.46E-33	4.25E-32
PDE4B	2.197984554	5.18E-32	1.85E-31
PDE4DIP	-5.570731774	6.46E-33	4.25E-32
PDGFA	-2.794900513	6.47E-33	4.25E-32
PDGFC	2.249627317	8.64E-31	2.38E-30
PDHA1	-2.629462474	6.46E-33	4.25E-32
PDLIM4	-3.970254839	6.46E-33	4.25E-32
PDLIM5	-2.132671373	3.34E-31	9.78E-31
PDXK	-2.222215991	4.65E-32	1.70E-31
PDXP	-2.302454869	6.83E-33	4.25E-32
PEAK3	2.253903605	1.81E-32	8.11E-32
PECAM1	2.887052614	3.80E-28	7.90E-28
PECR	-2.032741452	1.18E-30	3.20E-30
PER3	-2.002701142	4.18E-32	1.60E-31
PF4	2.204246468	3.34E-20	5.08E-20
PFDN4	-2.153919509	4.78E-32	1.73E-31
PFDN6	-3.276138258	6.46E-33	4.25E-32
PFKFB2	-2.110866922	7.37E-31	2.05E-30
PFKFB4	-2.331221611	1.86E-31	5.88E-31
PFKM	-2.792753117	6.47E-33	4.25E-32
PGAM1	-2.913136477	6.45E-33	4.25E-32
PGM1	2.435701858	3.61E-28	7.56E-28
PGM3	-2.702996628	6.47E-33	4.25E-32
PHB	-2.47253017	6.46E-33	4.25E-32
PHF13	-2.005597745	6.46E-33	4.25E-32
PHF19	-2.696949827	6.46E-33	4.25E-32
PHGDH	-2.419219301	3.26E-29	7.41E-29
PHLDA2	-3.355167889	4.07E-32	1.60E-31
PHLDB1	-2.86005912	6.47E-33	4.25E-32
PI4K2A	-2.128131308	2.78E-31	8.28E-31
PIF1	-2.602898842	7.82E-33	4.35E-32
PIGP	-2.924634393	6.47E-33	4.25E-32
PIK3AP1	4.200403113	6.47E-33	4.25E-32
PIK3CD	2.340973662	2.79E-32	1.17E-31
PIK3R1	2.185903282	6.47E-33	4.25E-32
PIK3R2	-2.908789047	6.47E-33	4.25E-32
PIK3R5	3.405013497	6.47E-33	4.25E-32
PIK3R6	4.027285835	1.31E-32	6.20E-32
PILRA	2.404496094	1.31E-30	3.53E-30
PIMREG	-2.61921617	9.84E-32	3.28E-31
PIN4	-2.134108946	8.72E-33	4.58E-32
PIR	-2.78011897	4.29E-32	1.60E-31
PITX1	-3.670468499	1.07E-29	2.56E-29
PKD2	3.204462561	4.29E-32	1.60E-31
PKIB	-3.133283964	6.47E-33	4.25E-32
PKLR	-3.387829163	3.34E-29	7.59E-29
PKMYT1	-2.538353266	7.01E-33	4.25E-32
PKP3	-4.071907554	6.46E-33	4.25E-32
PLA2G12A	-2.328009454	1.11E-32	5.46E-32
PLA2G4A	2.712805303	2.07E-27	4.12E-27
PLAC8	4.993380886	6.46E-33	4.25E-32
PLCB2	2.860593773	9.01E-30	2.17E-29
PLCD1	-3.890091878	6.46E-33	4.25E-32
PLCD3	-2.076121293	2.56E-31	7.86E-31
PLCG1	-2.059604477	9.22E-23	1.51E-22
PLCL1	-2.484349342	6.46E-33	4.25E-32
PLCL2	2.611467275	1.21E-32	5.81E-32
PLD4	2.027222518	5.14E-16	7.09E-16
PLEK	5.773307908	6.46E-33	4.25E-32
PLEKHA4	-3.505924683	6.47E-33	4.25E-32
PLEKHH1	-2.166343214	4.18E-32	1.60E-31
PLEKHH2	-2.024326713	6.47E-33	4.25E-32
PLEKHH3	-2.720016781	4.29E-32	1.60E-31
PLEKHJ1	-2.402431213	6.47E-33	4.25E-32
PLK1	-2.708916265	6.46E-33	4.25E-32
PLPP5	2.038891642	6.47E-33	4.25E-32
PLS1	-2.070355256	7.07E-27	1.36E-26
PLSCR3	-2.501822426	6.47E-33	4.25E-32
PLXDC2	2.288033663	4.17E-26	7.76E-26
PLXNA1	-2.927358603	8.48E-33	4.51E-32
PLXNB2	2.226504422	2.65E-29	6.08E-29
PLXNC1	2.293855974	1.23E-29	2.90E-29
PLXND1	2.194107028	3.83E-30	9.60E-30
PM20D2	3.521666572	8.04E-33	4.39E-32
PMM1	-2.800530357	6.64E-33	4.25E-32
PMP22	-2.996917057	9.34E-31	2.56E-30
PMPCA	-2.163934357	6.46E-33	4.25E-32
PNCK	-3.934869323	6.43E-33	4.25E-32
PNMA6A	-2.107516972	2.75E-31	8.28E-31
PNMA8A	-3.210913133	6.32E-33	4.25E-32
PNMT	-2.37863571	3.43E-31	1.00E-30
PNPLA4	-2.302255463	6.47E-33	4.25E-32
PNRC1	3.079398068	6.46E-33	4.25E-32
POLD4	-2.309002627	6.46E-33	4.25E-32
POLR2F	-5.099855927	6.46E-33	4.25E-32
POLR2I	-2.370882233	1.31E-32	6.20E-32
POLR2J3	-4.05717728	6.47E-33	4.25E-32
POLR3G	-2.281249345	6.47E-33	4.25E-32
POP4	-2.885134298	6.46E-33	4.25E-32
POPDC3	-2.85072943	1.92E-37	1.88E-35
POR	-2.111240163	7.41E-33	4.28E-32
POTEE	-2.275852513	6.47E-33	4.25E-32
POU2F2	3.281357236	8.96E-33	4.65E-32
PPA1	-2.521989883	6.46E-33	4.25E-32
PPAN	-2.560760646	6.47E-33	4.25E-32
PPBP	2.234642802	3.31E-10	4.10E-10
PPFIA3	-3.403895672	6.47E-33	4.25E-32
PPFIA4	-2.494448189	2.78E-31	8.28E-31
PPIA	-2.761932236	6.39E-33	4.25E-32
PPIC	-2.433210355	4.24E-32	1.60E-31
PPIE	-2.870646279	6.46E-33	4.25E-32
PPM1J	-2.37558895	1.96E-32	8.69E-32
PPP1R14A	-4.242872975	8.04E-33	4.39E-32
PPP1R14C	-2.913244406	5.67E-33	4.25E-32
PPP1R16A	-2.35659141	9.46E-33	4.83E-32
PPP1R9B	2.278612462	6.46E-33	4.25E-32
PPP2R5C	-3.153618592	6.46E-33	4.25E-32
PPP3CA	2.209617127	6.46E-33	4.25E-32
PRAM1	5.089269813	6.46E-33	4.25E-32
PRAME	-6.715104417	6.39E-33	4.25E-32
PRDM8	3.489789961	6.47E-33	4.25E-32
PRDX2	-2.328096051	4.37E-26	8.14E-26
PRELID1	-2.242386631	6.46E-33	4.25E-32
PRELID2	-2.422906648	7.21E-33	4.26E-32
PREX1	3.302869792	6.47E-33	4.25E-32
PRG2	-3.706655269	9.33E-28	1.89E-27
PRKACB	2.875331456	1.08E-32	5.34E-32
PRKCD	2.775249767	1.40E-29	3.28E-29
PROK2	2.860326875	2.01E-15	2.74E-15
PROM1	3.18221374	6.94E-21	1.07E-20
PROS1	-3.384210429	2.78E-31	8.28E-31
PRRG4	2.686946535	4.78E-32	1.73E-31
PRRT1	-2.717748719	6.46E-33	4.25E-32
PRSS16	-3.385496853	6.45E-33	4.25E-32
PRSS21	-2.521770924	0.000000339	0.000000396
PRSS57	5.528612468	1.51E-31	4.84E-31
PRSS8	-2.330937218	6.47E-33	4.25E-32
PRTFDC1	-2.340027117	4.53E-32	1.66E-31
PRTN3	4.731610831	2.06E-22	3.34E-22
PSAT1	-3.859601925	7.21E-33	4.26E-32
PSMA2	-4.46994839	6.46E-33	4.25E-32
PSMA4	-2.743933091	6.46E-33	4.25E-32
PSMA5	-2.22942659	6.46E-33	4.25E-32
PSMA6	-3.646024915	6.46E-33	4.25E-32
PSMB8	3.240221849	6.46E-33	4.25E-32
PSMC1	-3.61749942	6.46E-33	4.25E-32
PSMC3IP	-2.185219663	6.46E-33	4.25E-32
PSMD14	-3.008909854	6.46E-33	4.25E-32
PSMD9	-3.137954149	6.46E-33	4.25E-32
PSMG1	-2.048886591	1.69E-32	7.69E-32
PSMG4	-3.0721749	6.47E-33	4.25E-32
PSRC1	-2.862937839	1.11E-32	5.46E-32
PSTPIP1	3.052815658	1.11E-32	5.46E-32
PTAFR	2.703285227	2.55E-21	3.99E-21
PTCH1	-2.065400184	7.53E-32	2.58E-31
PTGER2	4.64867582	6.46E-33	4.25E-32
PTGER3	-2.500449226	2.05E-29	4.75E-29
PTGER4	4.206253825	6.46E-33	4.25E-32
PTGES3L	-2.480321931	6.47E-33	4.25E-32
PTGES3L-AARSD1	-2.366928226	6.45E-33	4.25E-32
PTGFRN	-2.259384029	2.40E-30	6.14E-30
PTGR2	-2.181934823	6.46E-33	4.25E-32
PTGS2	2.496694238	4.65E-29	1.05E-28
PTHLH	-2.177257313	3.22E-33	4.25E-32
PTK2	-3.580626509	1.03E-32	5.11E-32
PTMS	-3.109006454	1.26E-29	2.97E-29
PTP4A3	-2.618077511	3.07E-28	6.45E-28
PTPMT1	-2.093280133	6.46E-33	4.25E-32
PTPN22	2.413014895	3.01E-31	8.89E-31
PTPN6	3.947353316	6.46E-33	4.25E-32
PTPRC	2.364851501	8.03E-33	4.39E-32
PTPRE	3.951229945	6.47E-33	4.25E-32
PTPRH	-3.115314809	6.46E-33	4.25E-32
PTPRR	-3.132308115	3.51E-33	4.25E-32
PTPRS	-2.324162814	9.11E-24	1.54E-23
PTRH1	-2.800141884	6.46E-33	4.25E-32
PTTG1	-3.08718147	6.46E-33	4.25E-32
PUSL1	-2.239132949	8.26E-33	4.45E-32
PWP2	-3.322178695	6.47E-33	4.25E-32
PXK	2.136138161	4.06E-32	1.60E-31
PYCR1	-3.649848152	6.46E-33	4.25E-32
PYHIN1	2.000516999	1.58E-32	7.26E-32
PYURF	-3.020617776	6.47E-33	4.25E-32
QPRT	-3.026212138	6.83E-33	4.25E-32
RAB11FIP4	-2.172228296	6.64E-33	4.25E-32
RAB11FIP5	-2.058325439	5.14E-27	9.99E-27
RAB13	-2.019642467	6.64E-33	4.25E-32
RAB23	-2.251699018	6.46E-33	4.25E-32
RAB32	2.679836439	4.29E-32	1.60E-31
RAB34	2.495954429	8.95E-20	1.34E-19
RAB37	4.174450282	8.72E-33	4.58E-32
RAB3D	2.967857442	2.78E-31	8.28E-31
RAB3IL1	-2.564075961	2.84E-30	7.22E-30
RAB44	4.776891438	6.47E-33	4.25E-32
RAB6B	-2.084274708	1.35E-28	2.91E-28
RAB7B	3.064583913	8.16E-26	1.50E-25
RABGEF1	-2.454959807	6.46E-33	4.25E-32
RAC3	-3.458317287	1.21E-32	5.81E-32
RAD51C	-3.025359582	6.47E-33	4.25E-32
RAD54B	-2.290569055	6.46E-33	4.25E-32
RAI14	-3.503056683	6.46E-33	4.25E-32
RALGAPA2	2.387927787	6.47E-33	4.25E-32
RAMACL	-2.327517925	5.62E-31	1.59E-30
RAN	-2.484671073	6.35E-33	4.25E-32
RANBP1	-3.709911762	6.43E-33	4.25E-32
RAP1B	-2.401932318	6.46E-33	4.25E-32
RAP1GAP	-3.276374807	6.47E-33	4.25E-32
RAP1GAP2	3.696288321	6.46E-33	4.25E-32
RASA4	-2.823238554	6.46E-33	4.25E-32
RASA4B	-2.140309761	6.46E-33	4.25E-32
RASAL3	4.252665862	6.47E-33	4.25E-32
RASGEF1A	-2.83886248	6.47E-33	4.25E-32
RASGRP2	2.912869595	6.47E-33	4.25E-32
RASSF2	5.164991051	6.47E-33	4.25E-32
RBFOX2	-2.645828153	6.47E-33	4.25E-32
RBM20	-2.154083509	6.44E-33	4.25E-32
RBM28	-2.335368825	6.46E-33	4.25E-32
RBM34	-3.403749822	6.46E-33	4.25E-32
RBMS1	2.993598934	6.47E-33	4.25E-32
RCL1	-2.213660009	5.04E-32	1.81E-31
RDH10	-2.640439778	3.96E-32	1.58E-31
RDH13	-2.225159402	8.26E-33	4.45E-32
RDM1	-2.45823748	6.47E-33	4.25E-32
REEP6	-3.675784722	6.47E-33	4.25E-32
RELL1	2.346611131	4.91E-32	1.77E-31
RELN	-3.123204026	6.29E-33	4.25E-32
RETN	2.196733452	6.89E-12	8.80E-12
REXO2	-2.479441728	3.75E-32	1.51E-31
RFC4	-2.04533552	6.46E-33	4.25E-32
RFESD	-4.305102807	6.46E-33	4.25E-32
RFLNB	3.872664308	6.46E-33	4.25E-32
RFPL4B	-3.080102675	5.90E-43	1.05E-40
RFTN1	2.881457636	6.47E-33	4.25E-32
RFX8	3.905992079	1.32E-31	4.28E-31
RGCC	2.860257174	5.56E-29	1.24E-28
RGPD1	-2.778621059	6.46E-33	4.25E-32
RGPD2	-2.207111797	6.47E-33	4.25E-32
RGS18	4.726712474	7.21E-33	4.26E-32
RGS19	2.482065952	5.04E-32	1.81E-31
RGS2	2.365308486	3.65E-19	5.39E-19
RHAG	-4.355364622	1.75E-30	4.58E-30
RHBDF2	2.256969749	1.35E-28	2.91E-28
RHCE	-2.86283664	6.75E-28	1.38E-27
RHD	-2.610303211	2.07E-31	6.48E-31
RHEB	-2.379985079	6.46E-33	4.25E-32
RHEX	4.8076763	7.33E-32	2.52E-31
RHOB	2.733351089	2.82E-25	5.07E-25
RHOBTB3	-3.006169989	6.46E-33	4.25E-32
RHOC	-4.24130237	6.46E-33	4.25E-32
RHOXF2	-6.415654606	5.67E-33	4.25E-32
RHOXF2B	-2.207952635	1.15E-36	1.05E-34
RHPN2	-2.606693815	6.46E-33	4.25E-32
RILPL2	2.033134306	6.47E-33	4.25E-32
RIN3	4.04495138	6.47E-33	4.25E-32
RIPK3	2.145161382	1.54E-32	7.10E-32
RIPOR2	4.628610712	6.47E-33	4.25E-32
RNASE1	-2.337628644	3.62E-24	6.23E-24
RNASE2	8.017270157	6.46E-33	4.25E-32
RNASE3	5.511103303	1.03E-32	5.11E-32
RNASE6	3.888918515	5.71E-29	1.27E-28
RNASEK	-3.21014074	6.82E-33	4.25E-32
RNF125	3.758888356	6.47E-33	4.25E-32
RNF135	3.381262361	6.83E-33	4.25E-32
RNF14	-2.183557041	6.47E-33	4.25E-32
RNF144B	2.225700474	2.02E-31	6.33E-31
RNF157	-2.854510527	6.46E-33	4.25E-32
RNF182	-2.879498766	1.31E-30	3.53E-30
RNF207	-2.256090568	1.91E-31	6.02E-31
RNF38	2.288194273	6.46E-33	4.25E-32
RNF8	-2.038924673	6.46E-33	4.25E-32
ROR2	-3.059924613	6.46E-33	4.25E-32
RP2	2.069646954	6.64E-33	4.25E-32
RPA3	-3.077680704	6.46E-33	4.25E-32
RPL10	-2.814730779	5.74E-33	4.25E-32
RPL14	-3.320807178	6.44E-33	4.25E-32
RPL17	-3.714568069	6.38E-33	4.25E-32
RPL17-C18orf32	-2.702487395	2.94E-33	4.25E-32
RPL22	-2.207146129	6.45E-33	4.25E-32
RPL27A	-3.082433956	6.42E-33	4.25E-32
RPL31	-3.131662009	6.36E-33	4.25E-32
RPL32	-2.049474294	6.21E-33	4.25E-32
RPL36A	-4.704306374	6.40E-33	4.25E-32
RPL37	-3.023516393	6.43E-33	4.25E-32
RPL37A	-2.35859329	6.57E-33	4.25E-32
RPL39	-3.071962233	6.43E-33	4.25E-32
RPL39L	-3.573154504	6.64E-33	4.25E-32
RPL41	-2.847950596	6.95E-33	4.25E-32
RPP21	-4.268847889	6.46E-33	4.25E-32
RPS10	-2.653453574	6.38E-33	4.25E-32
RPS10-NUDT3	-3.849617697	8.49E-33	4.51E-32
RPS15A	-2.920068704	6.43E-33	4.25E-32
RPS18	-2.74597375	4.96E-33	4.25E-32
RPS19	-2.124895833	6.59E-33	4.25E-32
RPS19BP1	-2.141929233	8.04E-33	4.39E-32
RPS23	-3.243444774	6.12E-33	4.25E-32
RPS24	-3.112218011	6.09E-33	4.25E-32
RPS27L	-2.508579426	8.72E-33	4.58E-32
RPS29	-4.899085099	6.42E-33	4.25E-32
RPS7	-2.225620743	6.38E-33	4.25E-32
RRAGD	2.058345456	2.16E-30	5.56E-30
RRAS2	-3.37174912	6.46E-33	4.25E-32
RSC1A1	-3.160513597	1.60E-47	4.50E-45
RTEL1	-2.281218188	6.47E-33	4.25E-32
RTN2	-2.590857447	7.37E-31	2.05E-30
RTRAF	-2.080423427	6.46E-33	4.25E-32
RUNX1	2.032801707	8.48E-33	4.51E-32
RUNX2	2.649699251	1.08E-29	2.56E-29
RUNX3	3.807449988	1.27E-32	6.07E-32
RWDD3	-2.104614141	6.47E-33	4.25E-32
RXFP4	2.05683543	2.44E-32	1.04E-31
S100A1	-3.475161673	6.47E-33	4.25E-32
S100A10	3.067530574	2.52E-21	3.95E-21
S100A12	3.760682477	1.50E-20	2.29E-20
S100A13	-4.245463835	6.46E-33	4.25E-32
S100A4	4.144661633	6.46E-33	4.25E-32
S100A8	4.874949276	3.80E-21	5.92E-21
S100A9	5.743108678	8.97E-26	1.64E-25
S100Z	3.163017927	4.89E-27	9.52E-27
S1PR4	4.910666104	6.47E-33	4.25E-32
SAGE1	-2.79069405	3.68E-26	6.88E-26
SALL2	-2.962477486	6.47E-33	4.25E-32
SAMD4A	-2.265427817	6.83E-33	4.25E-32
SAMD9	2.169269056	6.95E-32	2.40E-31
SAMD9L	2.831756494	7.82E-33	4.35E-32
SAMHD1	3.835251218	2.22E-30	5.70E-30
SARNP	-4.336732549	6.46E-33	4.25E-32
SARS2	-2.35787785	6.46E-33	4.25E-32
SASH3	5.261780853	6.46E-33	4.25E-32
SATB1	3.928966367	6.46E-33	4.25E-32
SATB2	-2.476258205	6.46E-33	4.25E-32
SAXO2	-2.033285984	7.21E-33	4.26E-32
SCART1	-2.810099757	6.46E-33	4.25E-32
SCD	-4.81136827	1.11E-32	5.46E-32
SCG3	-4.284796246	6.46E-33	4.25E-32
SCIMP	2.022519143	5.39E-28	1.11E-27
SCIN	-3.49523584	6.46E-33	4.25E-32
SCOC	-2.251008564	6.47E-33	4.25E-32
SDC3	-3.435321429	4.35E-31	1.25E-30
SDF2L1	-3.280502915	6.46E-33	4.25E-32
SDHA	-2.186550842	6.46E-33	4.25E-32
SDHAF3	-2.720594687	6.46E-33	4.25E-32
SDHC	-3.264643137	6.46E-33	4.25E-32
SEC11A	-2.175359048	6.46E-33	4.25E-32
SEC13	-2.254761887	6.46E-33	4.25E-32
SEC61G	-2.975138398	6.46E-33	4.25E-32
SELENBP1	-2.635792128	1.69E-22	2.74E-22
SELENOM	-3.090498441	6.47E-33	4.25E-32
SELENOW	-2.93370216	6.46E-33	4.25E-32
SELL	6.831508089	6.46E-33	4.25E-32
SELPLG	4.050981571	6.64E-33	4.25E-32
SEM1	-4.819608806	6.46E-33	4.25E-32
SEMA4A	2.106299232	4.07E-24	6.98E-24
SEMA4B	-2.231754551	7.61E-33	4.31E-32
SEMA4C	-2.253361373	1.38E-32	6.48E-32
SEMA4D	2.662914367	6.46E-33	4.25E-32
SERF1B	-3.53846401	6.46E-33	4.25E-32
SERF2	-3.103520028	6.44E-33	4.25E-32
SERGEF	-2.013555308	6.46E-33	4.25E-32
SERPINA1	3.302175416	1.22E-19	1.83E-19
SERPINB1	2.916500659	6.46E-33	4.25E-32
SERPINB10	2.222027287	9.49E-29	2.06E-28
SERPINB8	2.909808709	7.97E-26	1.46E-25
SERPING1	2.504196495	3.80E-20	5.75E-20
SERPINH1	-3.214337528	6.83E-33	4.25E-32
SERTAD2	2.068915142	6.46E-33	4.25E-32
SFXN1	-2.723959303	6.46E-33	4.25E-32
SFXN3	2.286763844	6.44E-30	1.58E-29
SGMS1	-2.149142591	4.29E-32	1.60E-31
SH2D2A	-2.492898205	2.85E-31	8.48E-31
SH2D3A	-2.310201226	6.46E-33	4.25E-32
SH2D3C	2.992597408	2.46E-30	6.30E-30
SH3BGR	-3.364253455	6.47E-33	4.25E-32
SH3BGRL	2.943098363	6.46E-33	4.25E-32
SH3BGRL3	2.290371902	1.46E-32	6.78E-32
SH3BP5	-2.706459061	1.80E-30	4.70E-30
SH3GL3	-2.49562139	2.72E-33	4.25E-32
SH3KBP1	3.821553201	6.46E-33	4.25E-32
SH3RF1	2.102006941	6.59E-32	2.29E-31
SHANK3	2.838213036	1.18E-21	1.86E-21
SHOX2	-2.630632093	4.00E-32	1.60E-31
SHROOM1	-2.597902649	1.32E-31	4.28E-31
SHTN1	-2.471584958	1.62E-26	3.07E-26
SIGLEC14	2.675709645	3.54E-30	8.91E-30
SIRPA	3.576439784	6.64E-33	4.25E-32
SIRPB1	2.288486234	5.53E-18	7.95E-18
SIRPB2	3.707271128	3.71E-31	1.08E-30
SIX4	-2.222510241	3.51E-33	4.25E-32
SIX5	-2.564551449	6.47E-33	4.25E-32
SKP1	-3.511862342	6.45E-33	4.25E-32
SLA	3.370646493	1.42E-32	6.62E-32
SLA2	3.155961967	6.47E-33	4.25E-32
SLC10A4	-2.064333202	1.75E-30	4.58E-30
SLC12A5	-2.279828045	3.62E-31	1.05E-30
SLC12A6	2.458105668	7.21E-33	4.26E-32
SLC12A7	2.713044563	3.54E-30	8.91E-30
SLC13A3	-2.579039339	6.64E-33	4.25E-32
SLC15A2	3.229017934	7.41E-33	4.28E-32
SLC16A1	-2.719292543	4.29E-32	1.60E-31
SLC16A7	2.142306224	7.41E-33	4.28E-32
SLC17A7	-2.816243339	6.47E-33	4.25E-32
SLC17A9	4.867277189	6.83E-33	4.25E-32
SLC18B1	-2.281371913	1.59E-31	5.08E-31
SLC22A16	3.419258501	8.96E-33	4.65E-32
SLC22A18	-2.025589868	6.81E-31	1.90E-30
SLC25A1	-2.200592895	1.80E-29	4.19E-29
SLC25A10	-2.756430803	6.47E-33	4.25E-32
SLC25A21	-3.714749419	5.49E-33	4.25E-32
SLC25A23	-3.418496617	4.07E-32	1.60E-31
SLC25A4	-3.005218204	6.47E-33	4.25E-32
SLC27A5	-3.330521816	6.46E-33	4.25E-32
SLC29A2	-2.643549808	3.01E-31	8.89E-31
SLC2A5	2.644768122	7.60E-26	1.40E-25
SLC30A10	-2.469360963	2.64E-33	4.25E-32
SLC37A1	2.136056593	8.96E-33	4.65E-32
SLC37A3	-3.275419667	6.47E-33	4.25E-32
SLC39A4	-3.821228036	6.46E-33	4.25E-32
SLC44A1	2.775998603	2.08E-28	4.41E-28
SLC44A4	-2.848009555	6.47E-33	4.25E-32
SLC45A3	2.517183219	3.74E-23	6.22E-23
SLC6A8	-6.250604506	6.46E-33	4.25E-32
SLC7A11	-2.748283302	6.47E-33	4.25E-32
SLC7A8	-3.247924008	6.47E-33	4.25E-32
SLC9A7	2.954590227	7.33E-32	2.52E-31
SLCO2B1	-2.620094368	4.53E-32	1.66E-31
SLCO3A1	2.202419437	3.75E-32	1.51E-31
SLFN11	3.619177715	3.71E-31	1.08E-30
SLIRP	-3.366855448	6.46E-33	4.25E-32
SLX1A	-3.802567069	6.42E-33	4.25E-32
SLX1B	-2.410240658	6.43E-33	4.25E-32
SMAD6	-2.204241484	3.17E-31	9.32E-31
SMAGP	-3.068819007	6.46E-33	4.25E-32
SMARCA2	2.23284561	6.46E-33	4.25E-32
SMARCE1	-2.517603447	6.46E-33	4.25E-32
SMCR8	2.10218502	6.46E-33	4.25E-32
SMIM1	-3.319625736	7.38E-31	2.05E-30
SMIM11A	-2.683450241	1.42E-31	4.59E-31
SMIM11B	-3.81812075	2.93E-33	4.25E-32
SMIM12	-2.195202795	6.46E-33	4.25E-32
SMIM29	-2.303151602	1.51E-31	4.84E-31
SMIM30	-2.224674218	6.46E-33	4.25E-32
SMIM4	-2.164542158	1.91E-32	8.48E-32
SMN1	-3.624831696	6.46E-33	4.25E-32
SMN2	-3.343257572	6.46E-33	4.25E-32
SMTN	-2.279820486	2.37E-31	7.31E-31
SMUG1	-2.34773891	6.46E-33	4.25E-32
SMYD3	-4.721910755	6.46E-33	4.25E-32
SNAP47	-2.132633391	8.38E-32	2.84E-31
SNCG	-5.382707948	5.75E-33	4.25E-32
SNF8	-2.084096996	6.46E-33	4.25E-32
SNRNP25	-2.230278765	6.64E-33	4.25E-32
SNRPD1	-2.915359866	6.46E-33	4.25E-32
SNRPG	-3.04807364	6.46E-33	4.25E-32
SNTA1	-2.386150787	6.47E-33	4.25E-32
SNTB1	4.124299567	6.46E-33	4.25E-32
SNX15	-2.434493437	6.47E-33	4.25E-32
SNX20	3.532387375	6.47E-33	4.25E-32
SNX25	-2.258872785	1.11E-29	2.63E-29
SNX8	-2.276142036	6.46E-33	4.25E-32
SNX9	-2.151720528	2.56E-31	7.86E-31
SOCS2	-2.859779365	1.90E-21	2.99E-21
SOD2	-2.063920155	9.85E-31	2.69E-30
SOHLH2	-2.201050326	6.45E-33	4.25E-32
SORBS1	-2.239379509	6.47E-33	4.25E-32
SORL1	4.871492268	6.47E-33	4.25E-32
SORT1	-2.208416256	4.82E-17	6.81E-17
SOSTDC1	-3.263793605	1.01E-29	2.42E-29
SOX4	5.260909587	6.47E-33	4.25E-32
SOX5	-2.221009267	6.43E-33	4.25E-32
SP6	-2.695692973	6.47E-33	4.25E-32
SPA17	-2.512190554	6.47E-33	4.25E-32
SPACA6	-2.462432042	6.83E-33	4.25E-32
SPAG4	-2.173790441	8.04E-33	4.39E-32
SPATA13	2.496536504	6.64E-33	4.25E-32
SPATA13	2.496536504	6.64E-33	4.25E-32
SPATC1L	-3.123050994	2.13E-31	6.64E-31
SPATS2L	-3.399093323	6.46E-33	4.25E-32
SPC25	-2.578127829	6.83E-33	4.25E-32
SPCS1	-2.018957654	6.46E-33	4.25E-32
SPCS2	-2.321414168	6.46E-33	4.25E-32
SPDYC	-3.983011475	6.83E-33	4.25E-32
SPEG	-2.208413257	6.47E-33	4.25E-32
SPHK1	-2.48291468	6.83E-33	4.25E-32
SPI1	2.984115015	6.46E-33	4.25E-32
SPIN1	2.26434574	6.46E-33	4.25E-32
SPIN2B	-2.163759196	6.46E-33	4.25E-32
SPINK2	4.831126311	1.36E-29	3.20E-29
SPIRE1	-2.116734447	4.18E-32	1.60E-31
SPN	2.142769643	1.11E-32	5.46E-32
SPNS1	-2.692074577	6.47E-33	4.25E-32
SPNS3	4.742934193	1.21E-32	5.81E-32
SPOCK2	2.224461823	1.25E-31	4.08E-31
SPR	-2.593831889	3.55E-32	1.45E-31
[truncated: 339 more rows]
