# Supplementary material for: Development and Validation of an Individualized Metabolism-Related Prognostic Model for Adult Acute Myeloid Leukemia Patients
Source: Front Oncol. 2022 Jun 17;12:829007. doi: 10.3389/fonc.2022.829007 (PMC9247176; doi:10.3389/fonc.2022.829007)
Supplement: Supplementary file 2 [file Table_2.csv]

Gene name	log2(Fold change)	P-value	FDR
ACAT2	-3.54383712	6.46E-33	3.23E-32
ACSL3	-2.3578047	6.47E-33	3.23E-32
ACSL5	3.229999317	6.46E-33	3.23E-32
ACSM3	-3.682089286	2.70E-31	7.37E-31
ACSS1	3.608815779	6.46E-33	3.23E-32
ACSS2	-2.33913246	6.46E-33	3.23E-32
ACY1	-4.161322147	6.46E-33	3.23E-32
ACY3	2.907538524	6.65E-29	1.40E-28
ADA	2.289174988	3.54E-30	8.22E-30
ADSSL1	-2.132529978	6.47E-33	3.23E-32
AGRN	-2.687110657	9.17E-25	1.59E-24
AK1	-3.799163144	6.47E-33	3.23E-32
AKR1C1	-5.377869742	6.46E-33	3.23E-32
AKR1C2	-4.04566003	6.46E-33	3.23E-32
ALDH1A1	-2.737422307	1.76E-22	2.86E-22
ALDH1A2	-6.886814637	6.46E-33	3.23E-32
ALDH2	-2.14094663	1.95E-30	4.63E-30
ALDH3B1	2.764773221	5.53E-28	1.10E-27
ALDOA	-4.307816356	5.21E-33	3.23E-32
ALDOC	-5.712486006	6.45E-33	3.23E-32
ALG9	-2.353777244	6.46E-33	3.23E-32
AMACR	-2.05370458	6.46E-33	3.23E-32
ANPEP	3.008234997	2.17E-27	4.17E-27
APIP	-2.36966079	6.46E-33	3.23E-32
APOE	-4.3741178	3.17E-31	8.44E-31
ARG2	-3.523028691	6.46E-33	3.23E-32
ASNS	-3.373895834	6.46E-33	3.23E-32
B4GALT6	2.934585053	9.49E-29	1.96E-28
BCAT1	-2.255892136	4.84E-30	1.11E-29
BCAT2	-2.072875889	7.82E-33	3.40E-32
BLVRB	-2.580466748	3.19E-30	7.44E-30
BST1	3.026390221	2.72E-29	5.86E-29
CA2	3.461378986	9.59E-31	2.36E-30
CA8	-3.543790537	6.46E-33	3.23E-32
CA9	-2.95465943	4.48E-33	3.23E-32
CAT	3.022801583	6.46E-33	3.23E-32
CBS	-5.602714409	6.46E-33	3.23E-32
CCT5	-2.239881922	6.45E-33	3.23E-32
CD36	2.905692161	4.43E-19	6.58E-19
CD38	4.853463506	6.47E-33	3.23E-32
CD44	3.177646049	6.46E-33	3.23E-32
CDA	2.977921815	1.57E-24	2.69E-24
CERK	2.229344867	6.46E-33	3.23E-32
CHPF	-2.366953414	1.50E-30	3.60E-30
CHST11	2.10203248	6.46E-33	3.23E-32
CHST13	2.185838311	4.90E-29	1.03E-28
CKB	-5.435004785	6.46E-33	3.23E-32
CKMT1A	-2.04752489	8.46E-35	3.23E-32
CKMT1B	-2.067816119	8.46E-35	3.23E-32
COX17	-2.088161101	1.67E-32	6.34E-32
CPS1	-2.14502792	6.59E-33	3.23E-32
CPT1A	3.178194292	6.46E-33	3.23E-32
CPT1C	-2.549836417	6.47E-33	3.23E-32
CSGALNACT2	2.891569895	6.46E-33	3.23E-32
CTH	-3.134786875	6.47E-33	3.23E-32
DGKG	2.168924977	9.08E-32	2.66E-31
DHCR24	-2.18934855	2.12E-25	3.78E-25
DHCR7	-3.691300664	6.46E-33	3.23E-32
DHDH	-2.102731118	6.32E-33	3.23E-32
DHFR	-2.067372164	6.46E-33	3.23E-32
DHRS3	-2.250431558	2.41E-22	3.90E-22
DNAJC19	-2.342296652	6.46E-33	3.23E-32
DPYD	3.134977513	1.77E-31	4.99E-31
EBP	-3.031787285	6.46E-33	3.23E-32
EEF1A1	-2.560313722	2.87E-33	3.23E-32
EEF1D	-2.992232779	6.46E-33	3.23E-32
EEF1G	-8.514627396	6.42E-33	3.23E-32
EIF2S1	-2.259915517	6.46E-33	3.23E-32
EIF3C	-5.370110044	6.46E-33	3.23E-32
EIF4A1	-2.245420499	6.43E-33	3.23E-32
EIF4E	-3.611095789	6.46E-33	3.23E-32
EIF5A2	-2.675152434	6.47E-33	3.23E-32
ELOVL6	-2.907071187	2.37E-31	6.54E-31
ELOVL7	-2.02786555	2.78E-27	5.29E-27
ENO2	-3.070230151	4.29E-32	1.40E-31
ENPP3	-3.088796634	4.18E-32	1.40E-31
EP300	2.575541473	6.46E-33	3.23E-32
EPHX2	-3.763500995	6.64E-33	3.23E-32
EXOSC7	-2.712451322	6.46E-33	3.23E-32
FADS1	-3.86661054	6.46E-33	3.23E-32
FAH	-2.295254911	6.46E-33	3.23E-32
FASN	-2.139571649	1.42E-32	5.46E-32
FBP1	2.447304356	3.17E-25	5.63E-25
FDFT1	-2.628638819	6.41E-33	3.23E-32
FDPS	-3.03460464	6.43E-33	3.23E-32
FHL2	-3.485732831	4.24E-31	1.10E-30
FKBP9	-2.678701626	3.96E-32	1.36E-31
FTH1	-3.877557214	5.80E-33	3.23E-32
G0S2	-2.714558315	3.34E-21	5.22E-21
GAA	2.195070102	1.71E-25	3.06E-25
GAD1	-3.143894222	2.70E-31	7.37E-31
GALE	-3.563853501	6.46E-33	3.23E-32
GALNT12	-3.574644411	6.46E-33	3.23E-32
GALNT5	-3.591695362	6.35E-33	3.23E-32
GCAT	-2.092849162	5.32E-32	1.64E-31
GCLM	-2.755936577	4.29E-32	1.40E-31
GCNT1	2.825269968	7.82E-33	3.40E-32
GDA	-3.225815902	5.40E-33	3.23E-32
GLIPR1	3.560823731	9.72E-33	4.02E-32
GMPR	-2.599572356	6.82E-29	1.43E-28
GNA11	-2.139871154	1.72E-32	6.48E-32
GNA15	5.070488901	6.46E-33	3.23E-32
GNAI2	2.26764397	6.46E-33	3.23E-32
GNAQ	3.204585767	6.46E-33	3.23E-32
GNG10	-2.154177132	6.47E-33	3.23E-32
GNG2	2.645345466	6.77E-32	2.03E-31
GNG7	2.079762687	2.46E-30	5.79E-30
GOT1	-2.439872664	6.46E-33	3.23E-32
GPI	-2.281672283	6.62E-33	3.23E-32
GPX1	7.120678483	6.46E-33	3.23E-32
GPX7	3.947112488	6.47E-33	3.23E-32
GRHL1	-2.248020255	6.47E-33	3.23E-32
GSTM3	-2.181179499	3.61E-29	7.68E-29
GSTM4	-2.391529864	6.46E-33	3.23E-32
GSTZ1	-2.153747398	6.47E-33	3.23E-32
GUK1	-2.265380761	7.01E-33	3.26E-32
HAAO	2.545388444	1.81E-32	6.82E-32
HAGHL	-2.458443952	6.59E-32	1.98E-31
HAL	2.560438956	1.57E-27	3.07E-27
HIF1A	2.132214452	7.61E-33	3.35E-32
HK3	2.743267189	2.21E-18	3.23E-18
HMBS	-2.426768203	2.10E-28	4.25E-28
HMGCR	-2.241490553	6.46E-33	3.23E-32
HMGCS1	-3.907150183	6.46E-33	3.23E-32
HMMR	-2.314779273	6.64E-31	1.68E-30
HMOX1	2.006381492	4.12E-19	6.14E-19
HS3ST3A1	-2.242333074	6.32E-33	3.23E-32
HSD11B1	2.90188275	1.96E-18	2.87E-18
HSD17B7	-3.082748648	6.47E-33	3.23E-32
HSD3B7	-2.73900852	4.53E-32	1.46E-31
HSPA1B	-3.3185408	5.32E-32	1.64E-31
HSPB1	-2.266829456	2.16E-31	6.03E-31
IDI1	-2.072629651	6.46E-33	3.23E-32
INHBE	-2.684549796	6.47E-33	3.23E-32
INPP5J	-2.271473734	3.00E-31	8.06E-31
IPPK	-2.005077425	6.47E-33	3.23E-32
ISYNA1	-2.595103747	1.27E-32	5.00E-32
ITPKA	-2.80178868	8.04E-33	3.44E-32
ITPKB	3.630254208	6.47E-33	3.23E-32
ITPR2	2.581026965	4.07E-32	1.39E-31
IVD	2.696619057	6.46E-33	3.23E-32
KIFC3	-3.616627454	6.47E-33	3.23E-32
LDHA	-2.634798153	6.43E-33	3.23E-32
LDLR	-2.208466491	9.25E-29	1.92E-28
LIPG	-2.119356984	6.46E-33	3.23E-32
LPIN3	-2.604318879	2.92E-31	7.90E-31
LSM4	-2.52349622	6.46E-33	3.23E-32
LSM5	-3.14185071	6.46E-33	3.23E-32
LSM6	-2.051208552	3.75E-32	1.32E-31
MBOAT2	-2.281624169	2.17E-27	4.17E-27
ME1	-2.408883618	8.36E-26	1.52E-25
MGAT2	-2.533260019	6.47E-33	3.23E-32
MGLL	2.230561176	4.36E-24	7.35E-24
MGST3	-2.761725693	6.47E-33	3.23E-32
MIF	-2.725086915	1.21E-32	4.81E-32
MLXIPL	-2.39780609	3.96E-32	1.36E-31
MMAB	-3.237717761	6.46E-33	3.23E-32
MOCOS	-2.410385378	4.29E-32	1.40E-31
MOCS1	-2.504745722	6.44E-33	3.23E-32
MOCS2	-2.36133373	6.46E-33	3.23E-32
MTAP	2.074949862	7.61E-33	3.35E-32
MVD	-4.308509543	6.46E-33	3.23E-32
MVK	-3.341726916	6.47E-33	3.23E-32
NAMPT	-2.40190637	3.57E-25	6.30E-25
NEU1	-2.054440771	6.46E-33	3.23E-32
NME1	-3.423244373	6.46E-33	3.23E-32
NME1-NME2	-4.194581394	6.46E-33	3.23E-32
NME2	-4.697986806	6.40E-33	3.23E-32
NME7	-2.086935416	6.47E-33	3.23E-32
NNMT	-2.32574622	1.05E-29	2.34E-29
NOS3	-4.250280995	6.46E-33	3.23E-32
NQO1	-4.259012922	6.46E-33	3.23E-32
NUDT12	-2.231162863	6.47E-33	3.23E-32
NUP37	-2.624950036	6.46E-33	3.23E-32
OPLAH	-3.520111319	7.41E-33	3.32E-32
P4HA2	-3.787688662	6.47E-33	3.23E-32
PAX6	-2.523402079	6.46E-33	3.23E-32
PC	-2.089565512	4.13E-31	1.07E-30
PCCB	-2.385424192	6.46E-33	3.23E-32
PCYT2	-2.671724321	6.64E-33	3.23E-32
PDE11A	-2.311142832	6.46E-33	3.23E-32
PDE4B	2.197984558	5.18E-32	1.61E-31
PDHA1	-2.629462507	6.46E-33	3.23E-32
PDXK	-2.222215922	4.65E-32	1.49E-31
PFDN4	-2.15391949	4.78E-32	1.51E-31
PFDN6	-3.276138286	6.46E-33	3.23E-32
PFKFB2	-2.110866943	7.37E-31	1.85E-30
PFKFB4	-2.33122159	1.86E-31	5.23E-31
PFKM	-2.792753089	6.47E-33	3.23E-32
PGAM1	-2.913136423	6.45E-33	3.23E-32
PGM1	2.43570186	3.61E-28	7.20E-28
PGM3	-2.702996675	6.47E-33	3.23E-32
PHGDH	-2.419219262	3.21E-29	6.88E-29
PI4K2A	-2.128131261	2.78E-31	7.53E-31
PIGP	-2.924634363	6.47E-33	3.23E-32
PIK3CD	2.340973677	2.79E-32	1.02E-31
PIK3R1	2.185903334	6.47E-33	3.23E-32
PIK3R2	-2.908788969	6.47E-33	3.23E-32
PIK3R5	3.405013487	6.47E-33	3.23E-32
PIK3R6	4.027285834	1.31E-32	5.09E-32
PKLR	-3.387829153	3.34E-29	7.13E-29
PLA2G12A	-2.328009448	1.11E-32	4.47E-32
PLA2G4A	2.712805306	2.07E-27	3.97E-27
PLCB2	2.860593774	9.01E-30	2.02E-29
PLCD1	-3.89009187	6.46E-33	3.23E-32
PLCD3	-2.076121251	2.56E-31	7.04E-31
PLCG1	-2.059604456	9.22E-23	1.51E-22
PLD4	2.027222502	5.14E-16	7.08E-16
PMM1	-2.800530377	6.64E-33	3.23E-32
PMPCA	-2.163934345	6.46E-33	3.23E-32
PNMT	-2.378635679	3.43E-31	9.08E-31
PNPLA4	-2.302255462	6.47E-33	3.23E-32
POLD4	-2.309002598	6.46E-33	3.23E-32
POLR2F	-5.099855889	6.46E-33	3.23E-32
POLR2I	-2.370882173	1.31E-32	5.09E-32
POLR2J3	-4.057177274	6.47E-33	3.23E-32
POLR3G	-2.281249312	6.46E-33	3.23E-32
PRKACB	2.875331458	1.08E-32	4.38E-32
PRKCD	2.775249797	1.40E-29	3.06E-29
PROS1	-3.384210403	2.78E-31	7.53E-31
PSAT1	-3.859601874	7.21E-33	3.32E-32
PSMA2	-4.469948417	6.46E-33	3.23E-32
PSMA4	-2.743933038	6.45E-33	3.23E-32
PSMA5	-2.229426624	6.46E-33	3.23E-32
PSMA6	-3.646024893	6.46E-33	3.23E-32
PSMB8	3.240221784	6.46E-33	3.23E-32
PSMC1	-3.617499392	6.46E-33	3.23E-32
PSMD14	-3.008909837	6.46E-33	3.23E-32
PSMD9	-3.137954122	6.46E-33	3.23E-32
PTGS2	2.496694241	4.65E-29	9.82E-29
PYCR1	-3.649848116	6.46E-33	3.23E-32
QPRT	-3.026212139	6.83E-33	3.23E-32
RAP1B	-2.401932286	6.46E-33	3.23E-32
RDH10	-2.640439755	3.96E-32	1.36E-31
RPL10	-2.814729923	5.60E-33	3.23E-32
RPL14	-3.32080714	6.45E-33	3.23E-32
RPL17	-3.714568125	6.36E-33	3.23E-32
RPL22	-2.207146051	6.45E-33	3.23E-32
RPL27A	-3.082433931	6.42E-33	3.23E-32
RPL31	-3.13166197	6.34E-33	3.23E-32
RPL32	-2.049474455	6.13E-33	3.23E-32
RPL36A	-4.704306417	6.41E-33	3.23E-32
RPL37	-3.023516583	6.44E-33	3.23E-32
RPL37A	-2.358593263	6.58E-33	3.23E-32
RPL39	-3.071962168	6.43E-33	3.23E-32
RPL41	-2.84795053	6.95E-33	3.26E-32
RPS10	-2.653453584	6.40E-33	3.23E-32
RPS15A	-2.920068681	6.44E-33	3.23E-32
RPS18	-2.745974464	4.58E-33	3.23E-32
RPS19	-2.124895774	6.57E-33	3.23E-32
RPS23	-3.243443606	6.02E-33	3.23E-32
RPS24	-3.112216337	6.01E-33	3.23E-32
RPS29	-4.899085146	6.42E-33	3.23E-32
RPS7	-2.225620772	6.39E-33	3.23E-32
SDC3	-3.435321436	4.35E-31	1.12E-30
SDHA	-2.186550889	6.46E-33	3.23E-32
SDHC	-3.264643129	6.46E-33	3.23E-32
SEC11A	-2.175359107	6.46E-33	3.23E-32
SEC13	-2.254761896	6.46E-33	3.23E-32
SEC61G	-2.975138413	6.46E-33	3.23E-32
SGMS1	-2.149142578	4.29E-32	1.40E-31
SLC16A1	-2.719292502	4.29E-32	1.40E-31
SLC25A1	-2.200592854	1.83E-29	3.96E-29
SLC25A10	-2.756430797	6.47E-33	3.23E-32
SLC25A21	-3.714749435	5.49E-33	3.23E-32
SLC25A4	-3.005218223	6.47E-33	3.23E-32
SLC27A5	-3.330521802	6.46E-33	3.23E-32
SLC2A5	2.644768112	7.78E-26	1.41E-25
SLC44A1	2.775998607	2.08E-28	4.20E-28
SLC44A4	-2.848009575	6.47E-33	3.23E-32
SLC6A8	-6.250604564	6.46E-33	3.23E-32
SMN1	-3.624831703	6.47E-33	3.23E-32
SMN2	-3.343257555	6.46E-33	3.23E-32
SNRPD1	-2.915359816	6.46E-33	3.23E-32
SNRPG	-3.048073624	6.46E-33	3.23E-32
SPCS1	-2.018957656	6.46E-33	3.23E-32
SPCS2	-2.321414182	6.46E-33	3.23E-32
SPHK1	-2.482914691	6.83E-33	3.23E-32
SPTLC2	2.398649996	6.46E-33	3.23E-32
SQLE	-3.513906752	6.46E-33	3.23E-32
SRP19	-2.670482509	6.46E-33	3.23E-32
ST3GAL1	2.091907206	6.47E-33	3.23E-32
ST3GAL6	2.569582436	9.84E-32	2.85E-31
STAR	-2.643066786	4.35E-31	1.12E-30
STARD4	-2.682219476	1.17E-32	4.69E-32
STX1A	-2.255508099	2.70E-31	7.37E-31
STXBP1	-2.664049535	4.53E-32	1.46E-31
SULT1A3	-2.520626026	6.47E-33	3.23E-32
SYT5	-3.081975489	6.46E-33	3.23E-32
TBCA	-2.889547461	6.46E-33	3.23E-32
TBXAS1	2.418192558	3.02E-32	1.09E-31
TEAD1	-2.524790121	4.24E-32	1.40E-31
TEAD2	-2.370907924	6.46E-33	3.23E-32
TEAD3	-2.53267288	6.46E-33	3.23E-32
TEAD4	-2.737137486	4.16E-32	1.40E-31
TIMM44	-2.015097673	6.83E-33	3.23E-32
TIMM50	-2.472567494	6.46E-33	3.23E-32
TOMM5	-4.325703445	6.46E-33	3.23E-32
TOMM7	-2.059283489	6.81E-33	3.23E-32
TP53	3.174444643	4.78E-32	1.51E-31
TRIB3	-3.04478345	6.46E-33	3.23E-32
TUBA1C	-4.101930816	6.39E-33	3.23E-32
TUBB2A	-4.308660101	6.46E-33	3.23E-32
TUBB2B	-2.976431798	3.51E-33	3.23E-32
TUBB3	-2.927166185	6.41E-33	3.23E-32
TUSC3	-4.993461067	3.93E-33	3.23E-32
TXNRD2	-2.314076178	6.46E-33	3.23E-32
TYMP	2.801163756	2.48E-28	4.98E-28
UAP1	-2.810268836	6.46E-33	3.23E-32
UGT8	-2.035119562	2.18E-31	6.07E-31
UPF2	2.04155581	6.46E-33	3.23E-32
UROD	-2.533903736	4.05E-32	1.39E-31
VAPA	-3.201230575	6.44E-33	3.23E-32
VCAN	3.578132992	2.23E-17	3.18E-17
VKORC1	-2.268364121	8.04E-33	3.44E-32
WARS	-2.145972875	9.58E-31	2.36E-30
ZFP36	4.745382101	6.46E-33	3.23E-32
ZNRD1	-3.204777952	6.46E-33	3.23E-32
