# Supplementary material for: Development and Validation of an Individualized Metabolism-Related Prognostic Model for Adult Acute Myeloid Leukemia Patients
Source: Front Oncol. 2022 Jun 17;12:829007. doi: 10.3389/fonc.2022.829007 (PMC9247176; doi:10.3389/fonc.2022.829007)
Supplement: Supplementary file 3 [file Table_3.csv]

ID
ACSM3
ADA
ALDH1A1
ALDH2
ANPEP
APIP
ASNS
BCAT1
BLVRB
BST1
CA2
CAT
CD36
CD38
CDA
CSGALNACT2
DHFR
DPYD
FADS1
FAH
FBP1
FTH1
G0S2
GAA
GCNT1
GLIPR1
GMPR
GNA15
GPI
GPX1
GPX7
HAL
HIF1A
HK3
HMBS
HMMR
HMOX1
HSPB1
ISYNA1
LSM5
MGLL
MIF
NAMPT
NEU1
NME1
PCCB
PDE4B
PGAM1
PGM1
PLA2G4A
POLR2I
PRKACB
PRKCD
PTGS2
QPRT
SGMS1
SLC25A1
SLC2A5
SPTLC2
STAR
TBXAS1
TUBB2A
UAP1
VCAN
VKORC1
WARS
ZFP36
